# Supplementary material for: Single-cell profiling of T cells uncovers a tissue-resident memory-like T-cell subset associated with bidirectional prognosis for B-cell acute lymphoblastic leukemia
Source: Front Immunol. 2022 Dec 2;13:957436. doi: 10.3389/fimmu.2022.957436 (PMC9757161; doi:10.3389/fimmu.2022.957436)
Supplement: Supplementary file 10 [file Table_1.xlsx]

## Sheet: Supplementary Table 1
Supplementary Table 1. Sample information of the scRNA-Seq data used in this study.
GSE	GSM	Title	Cell type	Type of data	Age	Gender	Group
GSE157007	GSM4750303	F012_scRNA	Mononuclear cell	scRNAseq + scTCRseq	27	Male	HI
GSE157007	GSM4750304	F013_scRNA	Mononuclear cell	scRNAseq + scTCRseq	42	Male	HI
GSE157007	GSM4750305	F014_scRNA	Mononuclear cell	scRNAseq + scTCRseq	23	Female	HI
GSE157007	GSM4750309	F020_scRNA	Mononuclear cell	scRNAseq + scTCRseq	78	Male	HI
GSE157007	GSM4750310	F021_scRNA	Mononuclear cell	scRNAseq + scTCRseq	72	Male	HI
GSE157007	GSM4750311	F023_scRNA	Mononuclear cell	scRNAseq + scTCRseq	80	Female	HI
GSE157007	GSM5684306	OH14_scRNA	Mononuclear cell	scRNAseq + scTCRseq	88	Female	HI
GSE157007	GSM5684307	OH15_scRNA	Mononuclear cell	scRNAseq + scTCRseq	97	Male	HI
GSE157007	GSM5684308	OH17_scRNA	Mononuclear cell	scRNAseq + scTCRseq	100	Male	HI
GSE172158	GSM5242820	h1_RNA	T cell	scRNAseq	29	Female	HI
GSE172158	GSM5242821	h2_RNA	T cell	scRNAseq + scTCRseq	35	Male	HI
GSE172158	GSM5242823	p1_RNA	T cell	scRNAseq + scTCRseq	55	Female	B-ALL
GSE172158	GSM5242825	p2_RNA	T cell	scRNAseq + scTCRseq	23	Male	B-ALL
GSE172158	GSM5242827	p3_RNA	T cell	scRNAseq + scTCRseq	26	Male	B-ALL
HI: Healthy individial; B-ALL: B cell-acute lymphocytic leukemia

## Sheet: Supplemetary Table 2
Supplementary Table 2. List of genes for functional modules
Proliferation gene	Cytotoxicity gene	Exhausted gene
ZWINT	KLRF1	HAVCR2
E2F1	GNLY	LAG3
FEN1	CTSW	TIGIT
FOXM1	NKG7	CTLA4
H2AFZ	KLRD1	PDCD1
HMGB2	GZMA	LAYN
MCM2	ADGRG1	BTLA
MCM3	CST7	CD160
MCM4	KLRK1
MCM5	FASLG
MCM6	HCST
MKI67	KLRB1
MYBL2	ITGB1
PCNA	GZMB
CCND1	PRF1
AURKA
BUB1
TOP2A
TYMS
DEK
CCNB1

## Sheet: Supplementary Table 3
Supplementary Table 3. Enriched GO biological processes of the up-regulated genes in B-ALL Trm cells in comparison to HI (P value < 0.05)
Abbreviations:
P.adjust = adjusted P value
-log10(P) = -log10(adjusted P value)
ID	Description	GeneRatio	BgRatio	Pvalue	P.adjust	Qvalue	GeneID	Count	-log10(P)
GO:1901987	regulation of cell cycle phase transition	57/706	478/18862	8.85364e-15	3.38853e-12	2.84587e-12	PSMA2/PSMB5/PSMB9/PSMA5/DYNLL1/PSMB8/CDK2AP2/PSMB2/PSME2/PSMA3/YWHAE/CDC20/CCND3/RPS27L/PTPN6/HAUS7/PSMB10/PLK1/CCNB1/TUBB4B/TFDP1/PSMB3/PSMA4/AURKA/TUBG1/RBX1/PSMA7/TRIP13/DLGAP5/AIF1/NABP2/HMMR/PAGR1/BUB1/TPX2/PSMC6/HAUS1/CDK4/CDC26/BRD7/SPDL1/PLRG1/AURKB/CENPE/PSMD2/RCC2/UBE2C/BRCC3/PSMD10/UBE2D1/LSM10/GTSE1/PSMD1/CDK1/BID/NDC80/CDKN2A	57	11.47
GO:1901990	regulation of mitotic cell cycle phase transition	55/706	439/18862	3.22859e-15	1.35924e-12	1.14156e-12	PSMA2/PSMB5/PSMB9/PSMA5/DYNLL1/PSMB8/CDK2AP2/PSMB2/PSME2/PSMA3/YWHAE/CDC20/CCND3/RPS27L/PTPN6/HAUS7/PSMB10/PLK1/CCNB1/TUBB4B/TFDP1/PSMB3/PSMA4/AURKA/TUBG1/RBX1/PSMA7/TRIP13/DLGAP5/AIF1/NABP2/HMMR/BUB1/TPX2/PSMC6/HAUS1/CDK4/CDC26/BRD7/SPDL1/PLRG1/AURKB/CENPE/PSMD2/RCC2/UBE2C/PSMD10/UBE2D1/LSM10/GTSE1/PSMD1/CDK1/BID/NDC80/CDKN2A	55	11.8667
GO:0002429	immune response-activating cell surface receptor signaling pathway	51/706	481/18862	2.11254e-11	3.294e-09	2.76649e-09	PVRIG/PSMA2/RAC1/ACTB/ACTR3/CSK/GBP1/PSMB5/HLA-DRB5/PSMB9/ARPC5/PSMA5/ACTG1/PSMB8/LCK/PSMB2/PSME2/GPS2/LGALS3/PSMA3/UBE2N/ARPC1B/THEMIS/LIME1/PTPN6/CD3D/SH2D1A/PSMB10/PSMB3/PSMA4/RAB29/PSMA7/ARPC1A/CD3G/PIK3CD/CD38/PLSCR1/KRAS/STOML2/RBCK1/PSMC6/LCP2/TRAT1/EIF2B2/PSMD2/CD81/PSMD10/CBLB/PSMD1/DGKZ/HSP90AB1	51	8.48228
GO:0002757	immune response-activating signal transduction	51/706	481/18862	2.11254e-11	3.294e-09	2.76649e-09	PVRIG/PSMA2/RAC1/ACTB/ACTR3/CSK/GBP1/PSMB5/HLA-DRB5/PSMB9/ARPC5/PSMA5/ACTG1/PSMB8/LCK/PSMB2/PSME2/GPS2/LGALS3/PSMA3/UBE2N/ARPC1B/THEMIS/LIME1/PTPN6/CD3D/SH2D1A/PSMB10/PSMB3/PSMA4/RAB29/PSMA7/ARPC1A/CD3G/PIK3CD/CD38/PLSCR1/KRAS/STOML2/RBCK1/PSMC6/LCP2/TRAT1/EIF2B2/PSMD2/CD81/PSMD10/CBLB/PSMD1/DGKZ/HSP90AB1	51	8.48228
GO:0010948	negative regulation of cell cycle process	45/706	359/18862	1.13105e-12	3.17447e-10	2.66609e-10	PSMA2/PSMB5/PSMB9/PSMA5/PSMB8/PTTG1/CDK2AP2/PSMB2/PSME2/PSMA3/CDC20/RPS27L/NAA10/PSMB10/PLK1/CCNB1/CBX3/TFDP1/PSMB3/PSMA4/AURKA/RBX1/PSMA7/TRIP13/MIF/RAD51/NABP2/BUB1/PSMC6/CDK4/BRD7/SPDL1/RRM2/AURKB/RBBP7/PSMD2/EHMT2/BRCC3/PSMD10/GTSE1/PSMD1/CDK1/NDC80/CDKN2A/HSP90AB1	45	9.49833
GO:0042110	T cell activation	45/706	474/18862	1.07784e-08	7.69102e-07	6.45934e-07	RAC1/CD27/CSK/SIT1/TIGIT/SIRPG/LAG3/RAB27A/TREX1/FKBP1A/EOMES/PNP/BATF/LCK/HAVCR2/RAC2/LGALS3/KLRK1/THEMIS/CCND3/PDCD1/PYCARD/PTPN6/TOX/CD3D/SLAMF6/SASH3/PSMB10/PRELID1/RAB29/CD3G/AIF1/HSPD1/PIK3CD/BCL3/STOML2/AP3D1/CASP3/HSPH1/PPP3CB/CD81/CBLB/LGALS1/AZI2/CD8B	45	6.11402
GO:0008380	RNA splicing	43/706	481/18862	1.27961e-07	7.08835e-06	5.95319e-06	HNRNPF/SNRPG/U2AF1/THOC3/LSM2/DDX39B/HNRNPH2/LGALS3/ELAVL1/LSM5/SRSF1/USB1/POLR2L/SRSF9/HSPA8/UBL5/ZBTB8OS/LSM6/SNRNP25/CCAR1/HNRNPLL/DCPS/PRPF38A/CPSF2/SRPK1/POLR2K/PPIL1/SYNCRIP/DHX15/MFAP1/CSTF2/DDX17/MAGOHB/GEMIN6/PLRG1/POLR2H/SRSF8/LSM10/DDX23/RAVER1/DDX47/POLR2D/ALYREF	43	5.14945
GO:0048285	organelle fission	43/706	486/18862	1.70698e-07	9.09668e-06	7.63989e-06	ACTR3/RAN/PTTG1/BANF1/CDC20/CHTF8/NAA10/CCNB2/PLK1/CCNB1/AURKA/TUBG1/DSCC1/SMC2/TRIP13/DLGAP5/RAD51/BUB1/CHMP4A/KIF20B/AAAS/TPX2/MUS81/NCAPD2/CDC26/MND1/NUF2/MYBL2/VPS35/SPDL1/PDS5A/AURKB/KIFC1/CENPE/UBE2C/CKS2/PEX11B/CHAMP1/UBE2S/CDK1/WRAP73/NDC80/TOP2A	43	5.04112
GO:0002446	neutrophil mediated immunity	43/706	499/18862	3.52853e-07	1.72734e-05	1.45071e-05	COTL1/PSMA2/RAC1/FABP5/RAB27A/CNN2/WDR1/ARPC5/PSMA5/DYNLL1/PNP/PGAM1/SERPINB1/LGALS3/S100A11/CTSC/PYCARD/PTPN6/CAP1/TUBB4B/HSPA8/PKM/PA2G4/MVP/GYG1/MIF/LPCAT1/APEH/DERA/NME2/LAMTOR2/GSDMD/CAB39/IMPDH2/PSMD2/PGM2/ATP6V1D/PDAP1/MLEC/PSMD1/LAMP2/ACAA1/HSP90AB1	43	4.76262
GO:0007059	chromosome segregation	42/706	337/18862	7.88724e-12	1.74765e-09	1.46777e-09	ACTR3/RAN/PTTG1/BANF1/CDC20/CHTF8/NAA10/RMI2/OIP5/PLK1/CCNB1/NUP37/TUBG1/DSCC1/SMC2/TRIP13/DLGAP5/CENPW/PLSCR1/SKA2/BUB1/CHMP4A/BIRC5/SPC25/SRPK1/MUS81/NCAPD2/CDC26/NUF2/SPDL1/PDS5A/AURKB/KIFC1/MIS18A/CENPE/RCC2/UBE2C/CHAMP1/ECT2/WRAP73/NDC80/TOP2A	42	8.75755
GO:0043312	neutrophil degranulation	42/706	485/18862	4.23988e-07	1.96153e-05	1.6474e-05	COTL1/PSMA2/RAC1/FABP5/RAB27A/CNN2/ARPC5/PSMA5/DYNLL1/PNP/PGAM1/SERPINB1/LGALS3/S100A11/CTSC/PYCARD/PTPN6/CAP1/TUBB4B/HSPA8/PKM/PA2G4/MVP/GYG1/MIF/LPCAT1/APEH/DERA/NME2/LAMTOR2/GSDMD/CAB39/IMPDH2/PSMD2/PGM2/ATP6V1D/PDAP1/MLEC/PSMD1/LAMP2/ACAA1/HSP90AB1	42	4.70741
GO:0002283	neutrophil activation involved in immune response	42/706	488/18862	4.99715e-07	2.23809e-05	1.87967e-05	COTL1/PSMA2/RAC1/FABP5/RAB27A/CNN2/ARPC5/PSMA5/DYNLL1/PNP/PGAM1/SERPINB1/LGALS3/S100A11/CTSC/PYCARD/PTPN6/CAP1/TUBB4B/HSPA8/PKM/PA2G4/MVP/GYG1/MIF/LPCAT1/APEH/DERA/NME2/LAMTOR2/GSDMD/CAB39/IMPDH2/PSMD2/PGM2/ATP6V1D/PDAP1/MLEC/PSMD1/LAMP2/ACAA1/HSP90AB1	42	4.65012
GO:0042119	neutrophil activation	42/706	500/18862	9.47897e-07	3.83716e-05	3.22266e-05	COTL1/PSMA2/RAC1/FABP5/RAB27A/CNN2/ARPC5/PSMA5/DYNLL1/PNP/PGAM1/SERPINB1/LGALS3/S100A11/CTSC/PYCARD/PTPN6/CAP1/TUBB4B/HSPA8/PKM/PA2G4/MVP/GYG1/MIF/LPCAT1/APEH/DERA/NME2/LAMTOR2/GSDMD/CAB39/IMPDH2/PSMD2/PGM2/ATP6V1D/PDAP1/MLEC/PSMD1/LAMP2/ACAA1/HSP90AB1	42	4.41599
GO:0050851	antigen receptor-mediated signaling pathway	41/706	323/18862	7.79272e-12	1.74765e-09	1.46777e-09	PVRIG/PSMA2/CSK/GBP1/PSMB5/HLA-DRB5/PSMB9/PSMA5/PSMB8/LCK/PSMB2/PSME2/GPS2/LGALS3/PSMA3/UBE2N/THEMIS/LIME1/PTPN6/CD3D/SH2D1A/PSMB10/PSMB3/PSMA4/RAB29/PSMA7/CD3G/PIK3CD/CD38/STOML2/RBCK1/PSMC6/LCP2/TRAT1/EIF2B2/PSMD2/CD81/PSMD10/CBLB/PSMD1/DGKZ	41	8.75755
GO:0032984	protein-containing complex disassembly	41/706	328/18862	1.27874e-11	2.44704e-09	2.05515e-09	MRPL23/MRPL53/WDR1/MRPS18C/MRPL51/MRPL12/SH3BP1/PLEK/MRPL52/MRPL41/MRPS14/HSPA8/MRPL16/MRPL36/TRMT112/MRPL57/SNAPIN/MRPS18A/MRPL17/APEH/MRPL13/MRPL18/MRPS36/MRPL28/MRPS17/TPX2/MRPL20/MRPL32/MRPS34/TWF2/MRPL35/MRPS7/GABARAPL2/MRPS12/MRPL42/MRPS31/MRPS25/MRPS26/LAMP2/MRPL15/MRPL24	41	8.61136
GO:0000280	nuclear division	41/706	436/18862	6.38623e-08	3.63325e-06	3.0514e-06	ACTR3/RAN/PTTG1/BANF1/CDC20/CHTF8/NAA10/CCNB2/PLK1/CCNB1/AURKA/TUBG1/DSCC1/SMC2/TRIP13/DLGAP5/RAD51/BUB1/CHMP4A/KIF20B/AAAS/TPX2/MUS81/NCAPD2/CDC26/MND1/NUF2/MYBL2/SPDL1/PDS5A/AURKB/KIFC1/CENPE/UBE2C/CKS2/CHAMP1/UBE2S/CDK1/WRAP73/NDC80/TOP2A	41	5.43971
GO:0022613	ribonucleoprotein complex biogenesis	40/706	473/18862	1.45644e-06	5.52397e-05	4.63933e-05	SNRPG/EIF3C/RAN/POP4/LSM2/DDX39B/RPS27L/EXOSC8/EXOSC3/PTGES3/SRSF1/SRSF9/NOP10/POP5/PA2G4/MRPL36/LSM6/TRMT112/MCTS1/MPHOSPH6/MRPL20/SRPK1/METTL5/NOC4L/RPL26L1/MRPS7/RUVBL2/RRP7A/DDX17/PIN4/GEMIN6/KRI1/DIMT1/DDX23/DDX47/GAR1/POLR2D/EIF3J/NOLC1/HSP90AB1	40	4.25775
GO:0010498	proteasomal protein catabolic process	40/706	483/18862	2.44705e-06	8.37566e-05	7.03434e-05	PSMA2/PSMB5/PSMB9/PSMA5/PARK7/PSMB8/PTTG1/PSMB2/PSME2/PSMA3/CDC20/KEAP1/PSMB10/PLK1/CCNB1/UBE2V2/PSMB3/UCHL5/PSMA4/AURKA/RBX1/UBE2G1/PSMA7/HSPBP1/RBCK1/PSMC6/DESI1/SDF2L1/GABARAPL2/CDC26/AURKB/BCAP31/PSMD2/UBE2C/PSMD10/UBE2D1/UBE2S/PSMD1/CDK1/HSP90AB1	40	4.07698
GO:0050852	T cell receptor signaling pathway	39/706	204/18862	2.89484e-17	2.03121e-14	1.70592e-14	PVRIG/PSMA2/CSK/GBP1/PSMB5/HLA-DRB5/PSMB9/PSMA5/PSMB8/LCK/PSMB2/PSME2/LGALS3/PSMA3/UBE2N/THEMIS/LIME1/PTPN6/CD3D/SH2D1A/PSMB10/PSMB3/PSMA4/RAB29/PSMA7/CD3G/PIK3CD/STOML2/RBCK1/PSMC6/LCP2/TRAT1/EIF2B2/PSMD2/CD81/PSMD10/CBLB/PSMD1/DGKZ	39	13.6922
GO:0046034	ATP metabolic process	39/706	313/18862	4.49964e-11	6.31449e-09	5.30325e-09	NDUFB8/NDUFA7/NDUFA11/NDUFA13/NDUFC1/TREX1/UQCC2/PARK7/NDUFB3/PGAM1/SDHAF2/GAPDH/NUDT5/NDUFB1/UQCR10/COX5A/CCNB1/HSPA8/PKM/NUP37/NDUFB6/TPI1/UQCRC1/AAAS/STOML2/COA6/SEC13/HK1/NDUFB5/NDUFA8/NDUFV3/ATP6V1B2/AK2/GALK1/NDUFS2/PPIF/COQ9/CDK1/BID	39	8.19966
GO:0045930	negative regulation of mitotic cell cycle	39/706	321/18862	9.67443e-11	1.13137e-08	9.50187e-09	PSMA2/PSMB5/SLC9A3R1/PSMB9/PSMA5/PSMB8/CDK2AP2/PSMB2/PSME2/PSMA3/CDC20/RPS27L/PSMB10/PLK1/CCNB1/TFDP1/PSMB3/PSMA4/AURKA/RBX1/PSMA7/TRIP13/NABP2/BUB1/PSMC6/MUS81/CDK4/BRD7/SPDL1/TIPIN/AURKB/ZWILCH/PSMD2/PSMD10/GTSE1/PSMD1/CDK1/NDC80/CDKN2A	39	7.9464
GO:0043624	cellular protein complex disassembly	38/706	221/18862	2.85957e-15	1.33764e-12	1.12343e-12	MRPL23/MRPL53/WDR1/MRPS18C/MRPL51/MRPL12/SH3BP1/PLEK/MRPL52/MRPL41/MRPS14/HSPA8/MRPL16/MRPL36/TRMT112/MRPL57/MRPS18A/MRPL17/APEH/MRPL13/MRPL18/MRPS36/MRPL28/MRPS17/TPX2/MRPL20/MRPL32/MRPS34/TWF2/MRPL35/MRPS7/MRPS12/MRPL42/MRPS31/MRPS25/MRPS26/MRPL15/MRPL24	38	11.8737
GO:0044839	cell cycle G2/M phase transition	38/706	276/18862	3.85797e-12	1.01513e-09	8.5256e-10	PSMA2/PSMB5/PSMB9/PSMA5/DYNLL1/PSMB8/PSMB2/PSME2/PSMA3/YWHAE/CCNA2/HAUS7/PSMB10/CCNB2/PLK1/CCNB1/TUBB4B/PSMB3/PSMA4/AURKA/TUBG1/RBX1/PSMA7/NABP2/HMMR/TPX2/PSMC6/HAUS1/CDK4/AURKB/PSMD2/RCC2/BRCC3/PSMD10/GTSE1/MELK/PSMD1/CDK1	38	8.99348
GO:0043161	proteasome-mediated ubiquitin-dependent protein catabolic process	38/706	425/18862	6.91072e-07	2.96879e-05	2.49335e-05	PSMA2/PSMB5/PSMB9/PSMA5/PARK7/PSMB8/PTTG1/PSMB2/PSME2/PSMA3/CDC20/KEAP1/PSMB10/PLK1/CCNB1/UBE2V2/PSMB3/UCHL5/PSMA4/AURKA/RBX1/UBE2G1/PSMA7/HSPBP1/RBCK1/PSMC6/DESI1/CDC26/AURKB/BCAP31/PSMD2/UBE2C/PSMD10/UBE2D1/UBE2S/PSMD1/CDK1/HSP90AB1	38	4.52742
GO:0002831	regulation of response to biotic stimulus	37/706	420/18862	1.38132e-06	5.2867e-05	4.44007e-05	MATR3/PSMA2/PSMB5/LAG3/PSMB9/TREX1/PSMA5/PSMB8/HAVCR2/PSMB2/PSME2/PSMA3/KLRK1/PYCARD/PTPN6/SH2D1A/NMI/SLAMF6/PSMB10/PSMB3/PSMA4/PSMA7/CARD16/HSPD1/PLSCR1/IFI35/KRAS/PSMC6/GBP5/PARP9/YTHDF2/PSMD2/PSMD10/IFNAR2/TRIM21/PSMD1/HSP90AB1	37	4.27681
GO:0000086	G2/M transition of mitotic cell cycle	36/706	258/18862	9.66828e-12	2.03517e-09	1.70925e-09	PSMA2/PSMB5/PSMB9/PSMA5/DYNLL1/PSMB8/PSMB2/PSME2/PSMA3/YWHAE/CCNA2/HAUS7/PSMB10/CCNB2/PLK1/CCNB1/TUBB4B/PSMB3/PSMA4/AURKA/TUBG1/RBX1/PSMA7/NABP2/HMMR/TPX2/PSMC6/HAUS1/CDK4/AURKB/PSMD2/RCC2/PSMD10/MELK/PSMD1/CDK1	36	8.6914
GO:1901988	negative regulation of cell cycle phase transition	36/706	268/18862	2.9494e-11	4.43464e-09	3.72445e-09	PSMA2/PSMB5/PSMB9/PSMA5/PSMB8/CDK2AP2/PSMB2/PSME2/PSMA3/CDC20/RPS27L/PSMB10/PLK1/CCNB1/TFDP1/PSMB3/PSMA4/AURKA/RBX1/PSMA7/TRIP13/NABP2/BUB1/PSMC6/CDK4/BRD7/SPDL1/AURKB/PSMD2/BRCC3/PSMD10/GTSE1/PSMD1/CDK1/NDC80/CDKN2A	36	8.35314
GO:0000209	protein polyubiquitination	36/706	337/18862	1.65204e-08	1.08673e-06	9.12697e-07	PSMA2/PSMB5/PSMB9/PSMA5/PSMB8/UBE2T/PSMB2/PSME2/GPS2/PSMA3/UBE2N/OTUB1/UBE2L6/RNF167/NMI/PSMB10/UBE2V2/PSMB3/PSMA4/RBX1/UBE2G1/PSMA7/RBCK1/PSMC6/CDC26/UBE2R2/PARP10/PSMD2/UBE2C/PSMD10/UBE2D1/FBXW2/THOP1/UBE2S/TRIM21/PSMD1	36	5.96388
GO:0000377	RNA splicing, via transesterification reactions with bulged adenosine as nucleophile	36/706	383/18862	4.12777e-07	1.94701e-05	1.6352e-05	HNRNPF/SNRPG/U2AF1/LSM2/DDX39B/HNRNPH2/ELAVL1/LSM5/SRSF1/POLR2L/SRSF9/HSPA8/UBL5/LSM6/SNRNP25/CCAR1/DCPS/PRPF38A/CPSF2/SRPK1/POLR2K/PPIL1/SYNCRIP/DHX15/MFAP1/CSTF2/DDX17/MAGOHB/GEMIN6/PLRG1/POLR2H/SRSF8/DDX23/RAVER1/POLR2D/ALYREF	36	4.71063
GO:0000398	mRNA splicing, via spliceosome	36/706	383/18862	4.12777e-07	1.94701e-05	1.6352e-05	HNRNPF/SNRPG/U2AF1/LSM2/DDX39B/HNRNPH2/ELAVL1/LSM5/SRSF1/POLR2L/SRSF9/HSPA8/UBL5/LSM6/SNRNP25/CCAR1/DCPS/PRPF38A/CPSF2/SRPK1/POLR2K/PPIL1/SYNCRIP/DHX15/MFAP1/CSTF2/DDX17/MAGOHB/GEMIN6/PLRG1/POLR2H/SRSF8/DDX23/RAVER1/POLR2D/ALYREF	36	4.71063
GO:0000375	RNA splicing, via transesterification reactions	36/706	386/18862	4.98311e-07	2.23809e-05	1.87967e-05	HNRNPF/SNRPG/U2AF1/LSM2/DDX39B/HNRNPH2/ELAVL1/LSM5/SRSF1/POLR2L/SRSF9/HSPA8/UBL5/LSM6/SNRNP25/CCAR1/DCPS/PRPF38A/CPSF2/SRPK1/POLR2K/PPIL1/SYNCRIP/DHX15/MFAP1/CSTF2/DDX17/MAGOHB/GEMIN6/PLRG1/POLR2H/SRSF8/DDX23/RAVER1/POLR2D/ALYREF	36	4.65012
GO:0140053	mitochondrial gene expression	35/706	165/18862	4.16656e-17	2.50589e-14	2.10458e-14	NDUFA7/MRPL23/MRPL53/UQCC2/MRPS18C/MRPL51/MRPL12/MRPL52/MRPL41/MRPS14/MRPL16/MRPL36/COA3/HSD17B10/MRPL57/MRPS18A/MRPL17/MTG1/MRPL13/MRPL18/MRPS36/MRPL28/MRPS17/MRPL20/MRPL32/MRPS34/MRPL35/MRPS7/MRPS12/MRPL42/MRPS31/MRPS25/MRPS26/MRPL15/MRPL24	35	13.601
GO:1902749	regulation of cell cycle G2/M phase transition	35/706	219/18862	3.42688e-13	1.10978e-10	9.32057e-11	PSMA2/PSMB5/PSMB9/PSMA5/DYNLL1/PSMB8/PSMB2/PSME2/PSMA3/YWHAE/HAUS7/PSMB10/PLK1/CCNB1/TUBB4B/PSMB3/PSMA4/AURKA/TUBG1/RBX1/PSMA7/NABP2/HMMR/TPX2/PSMC6/HAUS1/CDK4/AURKB/PSMD2/RCC2/BRCC3/PSMD10/GTSE1/PSMD1/CDK1	35	9.95476
GO:1901991	negative regulation of mitotic cell cycle phase transition	35/706	250/18862	1.71144e-11	2.97761e-09	2.50076e-09	PSMA2/PSMB5/PSMB9/PSMA5/PSMB8/CDK2AP2/PSMB2/PSME2/PSMA3/CDC20/RPS27L/PSMB10/PLK1/CCNB1/TFDP1/PSMB3/PSMA4/AURKA/RBX1/PSMA7/TRIP13/NABP2/BUB1/PSMC6/CDK4/BRD7/SPDL1/AURKB/PSMD2/PSMD10/GTSE1/PSMD1/CDK1/NDC80/CDKN2A	35	8.52613
GO:0140014	mitotic nuclear division	35/706	296/18862	1.85878e-09	1.6303e-07	1.36922e-07	RAN/PTTG1/BANF1/CDC20/CHTF8/NAA10/CCNB2/PLK1/CCNB1/AURKA/TUBG1/DSCC1/SMC2/TRIP13/DLGAP5/BUB1/CHMP4A/KIF20B/AAAS/TPX2/NCAPD2/CDC26/NUF2/MYBL2/SPDL1/PDS5A/AURKB/KIFC1/CENPE/UBE2C/CHAMP1/UBE2S/CDK1/WRAP73/NDC80	35	6.78773
GO:0045088	regulation of innate immune response	35/706	315/18862	9.54473e-09	7.04971e-07	5.92073e-07	MATR3/PSMA2/PSMB5/LAG3/PSMB9/TREX1/PSMA5/PSMB8/HAVCR2/PSMB2/PSME2/PSMA3/KLRK1/PYCARD/PTPN6/SH2D1A/NMI/SLAMF6/PSMB10/PSMB3/PSMA4/PSMA7/PLSCR1/IFI35/KRAS/PSMC6/GBP5/PARP9/YTHDF2/PSMD2/PSMD10/IFNAR2/TRIM21/PSMD1/HSP90AB1	35	6.15183
GO:0032543	mitochondrial translation	34/706	134/18862	2.99835e-19	3.15576e-16	2.65038e-16	NDUFA7/MRPL23/MRPL53/UQCC2/MRPS18C/MRPL51/MRPL12/MRPL52/MRPL41/MRPS14/MRPL16/MRPL36/COA3/MRPL57/MRPS18A/MRPL17/MTG1/MRPL13/MRPL18/MRPS36/MRPL28/MRPS17/MRPL20/MRPL32/MRPS34/MRPL35/MRPS7/MRPS12/MRPL42/MRPS31/MRPS25/MRPS26/MRPL15/MRPL24	34	15.5009
GO:0070646	protein modification by small protein removal	34/706	300/18862	9.42513e-09	7.04971e-07	5.92073e-07	PSMA2/ACTB/PSMB5/PSMB9/PSMA5/PARK7/PSMB8/PSMB2/PSME2/PSMA3/OTUB1/TAF10/CCNA2/CDC20/TADA3/ACTL6A/KEAP1/PSMB10/PSMB3/UCHL5/PSMA4/PSMA7/INO80C/STAMBPL1/PSMC6/DESI1/STAMBP/PSMD2/BRCC3/PSMD10/UBE2D1/TRIM21/PSMD1/CDK1	34	6.15183
GO:0006401	RNA catabolic process	34/706	414/18862	1.65034e-05	0.000472647	0.000396955	PSMA2/PSMB5/PSMB9/PSMA5/PSMB8/SLIRP/LSM2/PSMB2/PSME2/PSMA3/ELAVL1/LSM5/EXOSC8/EXOSC3/ANP32A/PSMB10/HSPA8/PSMB3/PSMA4/RNASEH2C/PSMA7/LSM6/RNASEH2B/ALKBH5/DCPS/PSMC6/SYNCRIP/MAGOHB/RNASEH2A/YTHDF2/PSMD2/PSMD10/PSMD1/POLR2D	34	3.32546
GO:0010389	regulation of G2/M transition of mitotic cell cycle	33/706	203/18862	1.00342e-12	3.01742e-10	2.5342e-10	PSMA2/PSMB5/PSMB9/PSMA5/DYNLL1/PSMB8/PSMB2/PSME2/PSMA3/YWHAE/HAUS7/PSMB10/PLK1/CCNB1/TUBB4B/PSMB3/PSMA4/AURKA/TUBG1/RBX1/PSMA7/NABP2/HMMR/TPX2/PSMC6/HAUS1/CDK4/AURKB/PSMD2/RCC2/PSMD10/PSMD1/CDK1	33	9.52036
GO:0006260	DNA replication	33/706	280/18862	5.87843e-09	4.66947e-07	3.92168e-07	RAC1/TREX1/PTMS/CCNA2/S100A11/CHTF8/RMI2/DSCC1/CACYBP/FAM111A/RAD51/RECQL/RHNO1/STOML2/WDHD1/FAM111B/RFC4/RFC3/MCM5/TIPIN/RRM2/PDS5A/RNASEH2A/RBBP7/MCM10/GINS2/EHMT2/DDX23/MCM2/PRIM1/CDK1/POLA2/ALYREF	33	6.33073
GO:0016579	protein deubiquitination	33/706	283/18862	7.67885e-09	5.98666e-07	5.02793e-07	PSMA2/ACTB/PSMB5/PSMB9/PSMA5/PARK7/PSMB8/PSMB2/PSME2/PSMA3/OTUB1/TAF10/CCNA2/CDC20/TADA3/ACTL6A/KEAP1/PSMB10/PSMB3/UCHL5/PSMA4/PSMA7/INO80C/STAMBPL1/PSMC6/STAMBP/PSMD2/BRCC3/PSMD10/UBE2D1/TRIM21/PSMD1/CDK1	33	6.22282
GO:0031349	positive regulation of defense response	33/706	361/18862	2.30948e-06	8.03545e-05	6.74861e-05	MATR3/PSMA2/PSMB5/LAG3/PSMB9/PSMA5/PARK7/PSMB8/HAVCR2/PSMB2/PSME2/PSMA3/KLRK1/CTSC/PYCARD/SH2D1A/NMI/SLAMF6/PSMB10/PSMB3/PSMA4/PSMA7/PLSCR1/IFI35/KRAS/PSMC6/GBP5/PARP9/DDT/PSMD2/CD81/PSMD10/PSMD1	33	4.09499
GO:0051656	establishment of organelle localization	33/706	431/18862	8.67968e-05	0.00180898	0.00151928	ACTR3/SLC9A3R1/RAB27A/HMOX1/RAN/RAC2/CTSC/TRAPPC5/CD84/PLK1/CCNB1/GOSR2/TRIP11/DLGAP5/CENPA/USO1/SNAPIN/PIK3CD/CHMP4A/AP3D1/SAR1B/PREB/SEC13/NUF2/PDCD6/SPDL1/AURKB/TMEM230/KIFC1/CENPE/CHAMP1/STARD3NL/NDC80	33	2.74257
GO:0006415	translational termination	32/706	105/18862	7.71735e-21	1.083e-17	9.09564e-18	MRPL23/MRPL53/MRPS18C/MRPL51/MRPL12/MRPL52/MRPL41/MRPS14/MRPL16/MRPL36/TRMT112/MRPL57/MRPS18A/MRPL17/APEH/MRPL13/MRPL18/MRPS36/MRPL28/MRPS17/MRPL20/MRPL32/MRPS34/MRPL35/MRPS7/MRPS12/MRPL42/MRPS31/MRPS25/MRPS26/MRPL15/MRPL24	32	16.9654
GO:0019882	antigen processing and presentation	32/706	234/18862	2.3514e-10	2.47484e-08	2.07851e-08	PSMA2/TAP2/PSMB5/LAG3/HLA-DRB5/RAB27A/PSMB9/TREX1/PSMA5/DYNLL1/PSMB8/PSMB2/PSME2/PSMA3/IFI30/PYCARD/PSMB10/HLA-DMA/PSMB3/PSMA4/TAP1/PSMA7/AP3D1/PSMC6/SAR1B/AP1S1/SEC13/BCAP31/CENPE/PSMD2/PSMD10/PSMD1	32	7.60645
GO:0098813	nuclear chromosome segregation	32/706	273/18862	1.14228e-08	8.01503e-07	6.73146e-07	ACTR3/RAN/PTTG1/CDC20/CHTF8/NAA10/RMI2/PLK1/CCNB1/TUBG1/DSCC1/SMC2/TRIP13/DLGAP5/BUB1/CHMP4A/MUS81/NCAPD2/CDC26/NUF2/SPDL1/PDS5A/AURKB/KIFC1/CENPE/RCC2/UBE2C/CHAMP1/ECT2/WRAP73/NDC80/TOP2A	32	6.0961
GO:0006520	cellular amino acid metabolic process	32/706	331/18862	9.83431e-07	3.94309e-05	3.31162e-05	PSMA2/PSMB5/PSMB9/PSMA5/PARK7/PSMB8/PSMB2/PSME2/PSMA3/SEPHS2/PSMB10/PSAT1/PSMB3/PSMA4/FARSA/PSMA7/HSD17B10/GOT2/GCLM/ODC1/PPA1/BCAT2/PCBD1/MTHFD1/PSMC6/AIMP2/PSMD2/GOT1/PSMD10/FPGS/PSMD1/APIP	32	4.40416
GO:0051169	nuclear transport	32/706	343/18862	2.12658e-06	7.65205e-05	6.42661e-05	SNRPG/U2AF1/PARK7/RAN/THOC3/TXN/DDX39B/YWHAE/ELAVL1/BANF1/ANP32A/SRSF1/SRSF9/NUP37/ALKBH5/AAAS/CPSF2/EIF4E/DESI1/HTATIP2/SEC13/MAGOHB/GEMIN6/IPO7/CBLB/GTSE1/ECT2/POLR2D/NOLC1/KPNA2/ALYREF/HSP90AB1	32	4.11622
GO:0006414	translational elongation	31/706	134/18862	1.98085e-16	1.04242e-13	8.75483e-14	MRPL23/MRPL53/MRPS18C/MRPL51/MRPL12/MRPL52/SRP9/MRPL41/MRPS14/MRPL16/MRPL36/MRPL57/MRPS18A/MRPL17/MRPL13/MRPL18/MRPS36/MRPL28/MRPS17/MRPL20/MRPL32/MRPS34/MRPL35/MRPS7/MRPS12/MRPL42/MRPS31/MRPS25/MRPS26/MRPL15/MRPL24	31	12.982
GO:0015980	energy derivation by oxidation of organic compounds	31/706	278/18862	6.17754e-08	3.56266e-06	2.99212e-06	NDUFB8/NDUFA7/NDUFA11/NDUFA13/NDUFC1/TREX1/PARK7/NDUFB3/SDHAF2/NDUFB1/UQCR10/COX5A/CCNB1/PRELID1/GYG1/NDUFB6/CISD1/IDH3A/UQCRC1/SCO2/COA6/NDUFB5/NDUFA8/NDUFV3/TRAP1/SUCLA2/NDUFS2/PGM2/COQ9/CDK1/BID	31	5.44823
GO:0006913	nucleocytoplasmic transport	31/706	340/18862	4.91265e-06	0.000159094	0.000133616	SNRPG/U2AF1/PARK7/RAN/THOC3/TXN/DDX39B/YWHAE/ELAVL1/ANP32A/SRSF1/SRSF9/NUP37/ALKBH5/AAAS/CPSF2/EIF4E/DESI1/HTATIP2/SEC13/MAGOHB/GEMIN6/IPO7/CBLB/GTSE1/ECT2/POLR2D/NOLC1/KPNA2/ALYREF/HSP90AB1	31	3.79835
GO:0070482	response to oxygen levels	31/706	385/18862	5.6023e-05	0.00125456	0.00105365	PSMA2/PSMB5/HMOX1/PSMB9/PSMA5/PSMB8/PSMB2/PSME2/PSMA3/HIGD1A/CCNA2/EGLN2/PSMB10/CCNB1/PKM/PSMB3/PSMA4/RBX1/PSMA7/CARD16/CD38/ALKBH5/PSMC6/HDAC2/CASP1/CASP3/CDK4/PSMD2/AGTRAP/PSMD10/PSMD1	31	2.90151
GO:0070125	mitochondrial translational elongation	30/706	88/18862	3.29383e-21	1.00955e-17	8.47872e-18	MRPL23/MRPL53/MRPS18C/MRPL51/MRPL12/MRPL52/MRPL41/MRPS14/MRPL16/MRPL36/MRPL57/MRPS18A/MRPL17/MRPL13/MRPL18/MRPS36/MRPL28/MRPS17/MRPL20/MRPL32/MRPS34/MRPL35/MRPS7/MRPS12/MRPL42/MRPS31/MRPS25/MRPS26/MRPL15/MRPL24	30	16.9959
GO:0070126	mitochondrial translational termination	30/706	89/18862	4.79594e-21	1.00955e-17	8.47872e-18	MRPL23/MRPL53/MRPS18C/MRPL51/MRPL12/MRPL52/MRPL41/MRPS14/MRPL16/MRPL36/MRPL57/MRPS18A/MRPL17/MRPL13/MRPL18/MRPS36/MRPL28/MRPS17/MRPL20/MRPL32/MRPS34/MRPL35/MRPS7/MRPS12/MRPL42/MRPS31/MRPS25/MRPS26/MRPL15/MRPL24	30	16.9959
GO:0002833	positive regulation of response to biotic stimulus	30/706	258/18862	3.93394e-08	2.40027e-06	2.01588e-06	MATR3/PSMA2/PSMB5/LAG3/PSMB9/PSMA5/PSMB8/HAVCR2/PSMB2/PSME2/PSMA3/KLRK1/PYCARD/SH2D1A/NMI/SLAMF6/PSMB10/PSMB3/PSMA4/PSMA7/HSPD1/PLSCR1/IFI35/KRAS/PSMC6/GBP5/PARP9/PSMD2/PSMD10/PSMD1	30	5.61974
GO:0051052	regulation of DNA metabolic process	30/706	353/18862	2.71035e-05	0.000693569	0.000582498	GZMA/SUB1/DDX39B/UBE2N/OTUB1/CHTF8/EXOSC3/PTGES3/TOX/RMI2/UBE2V2/TFDP1/DSCC1/RAD51/NABP2/CCT5/ACD/PARP9/RFC4/CCT6A/HMCES/RFC3/NEK7/TCP1/AURKB/MIS18A/BRCC3/KPNA2/ALYREF/HSP90AB1	30	3.15891
GO:0006402	mRNA catabolic process	30/706	375/18862	8.26059e-05	0.00174962	0.00146943	PSMA2/PSMB5/PSMB9/PSMA5/PSMB8/LSM2/PSMB2/PSME2/PSMA3/ELAVL1/LSM5/EXOSC8/EXOSC3/ANP32A/PSMB10/HSPA8/PSMB3/PSMA4/PSMA7/LSM6/ALKBH5/DCPS/PSMC6/SYNCRIP/MAGOHB/YTHDF2/PSMD2/PSMD10/PSMD1/POLR2D	30	2.75706
GO:0045333	cellular respiration	29/706	187/18862	7.82608e-11	1.02962e-08	8.6473e-09	NDUFB8/NDUFA7/NDUFA11/NDUFA13/NDUFC1/TREX1/PARK7/NDUFB3/SDHAF2/NDUFB1/UQCR10/COX5A/CCNB1/PRELID1/NDUFB6/CISD1/IDH3A/UQCRC1/SCO2/COA6/NDUFB5/NDUFA8/NDUFV3/TRAP1/SUCLA2/NDUFS2/COQ9/CDK1/BID	29	7.98732
GO:0048002	antigen processing and presentation of peptide antigen	29/706	194/18862	1.935e-10	2.14377e-08	1.80046e-08	PSMA2/TAP2/PSMB5/LAG3/HLA-DRB5/PSMB9/PSMA5/DYNLL1/PSMB8/PSMB2/PSME2/PSMA3/IFI30/PYCARD/PSMB10/HLA-DMA/PSMB3/PSMA4/TAP1/PSMA7/PSMC6/SAR1B/AP1S1/SEC13/BCAP31/CENPE/PSMD2/PSMD10/PSMD1	29	7.66882
GO:0045089	positive regulation of innate immune response	29/706	223/18862	5.32155e-09	4.30841e-07	3.61844e-07	MATR3/PSMA2/PSMB5/LAG3/PSMB9/PSMA5/PSMB8/HAVCR2/PSMB2/PSME2/PSMA3/KLRK1/PYCARD/SH2D1A/NMI/SLAMF6/PSMB10/PSMB3/PSMA4/PSMA7/PLSCR1/IFI35/KRAS/PSMC6/GBP5/PARP9/PSMD2/PSMD10/PSMD1	29	6.36568
GO:0001666	response to hypoxia	29/706	348/18862	5.24238e-05	0.00120603	0.00101289	PSMA2/PSMB5/HMOX1/PSMB9/PSMA5/PSMB8/PSMB2/PSME2/PSMA3/HIGD1A/CCNA2/EGLN2/PSMB10/CCNB1/PKM/PSMB3/PSMA4/RBX1/PSMA7/CARD16/CD38/ALKBH5/PSMC6/CASP1/CASP3/PSMD2/AGTRAP/PSMD10/PSMD1	29	2.91864
GO:0071103	DNA conformation change	29/706	352/18862	6.43204e-05	0.00140305	0.00117836	TREX1/BANF1/CHTF8/NAA10/OIP5/CCNB1/DSCC1/HMGB3/SMC2/RBX1/RAD51/CENPA/RECQL/CENPW/SRPK1/NAP1L4/RFC4/RFC3/NCAPD2/MCM5/RUVBL2/RBBP7/MIS18A/PARP10/DAXX/AIFM1/MCM2/CDKN2A/TOP2A	29	2.85293
GO:0036293	response to decreased oxygen levels	29/706	360/18862	9.56671e-05	0.00196467	0.00165004	PSMA2/PSMB5/HMOX1/PSMB9/PSMA5/PSMB8/PSMB2/PSME2/PSMA3/HIGD1A/CCNA2/EGLN2/PSMB10/CCNB1/PKM/PSMB3/PSMA4/RBX1/PSMA7/CARD16/CD38/ALKBH5/PSMC6/CASP1/CASP3/PSMD2/AGTRAP/PSMD10/PSMD1	29	2.70671
GO:0019884	antigen processing and presentation of exogenous antigen	28/706	185/18862	2.96769e-10	2.97476e-08	2.49837e-08	PSMA2/TAP2/PSMB5/LAG3/HLA-DRB5/PSMB9/PSMA5/DYNLL1/PSMB8/PSMB2/PSME2/PSMA3/IFI30/PSMB10/HLA-DMA/PSMB3/PSMA4/TAP1/PSMA7/AP3D1/PSMC6/SAR1B/AP1S1/SEC13/CENPE/PSMD2/PSMD10/PSMD1	28	7.52655
GO:0000819	sister chromatid segregation	28/706	199/18862	1.63531e-09	1.46482e-07	1.23023e-07	RAN/PTTG1/CDC20/CHTF8/NAA10/RMI2/PLK1/CCNB1/TUBG1/DSCC1/SMC2/TRIP13/DLGAP5/BUB1/CHMP4A/NCAPD2/CDC26/NUF2/SPDL1/PDS5A/AURKB/KIFC1/CENPE/UBE2C/CHAMP1/WRAP73/NDC80/TOP2A	28	6.83422
GO:0006457	protein folding	28/706	233/18862	5.514e-08	3.23967e-06	2.72086e-06	GNB4/FKBP1A/NUDCD2/PTGES3/HSPA8/VBP1/GNB2/PDIA6/HSPE1/HSPD1/CCT5/PPID/HSPBP1/PDIA4/CCT6A/PPIL1/SDF2L1/RUVBL2/HSPH1/TCP1/NFYC/AHSA1/TRAP1/PPIF/PDCD5/MLEC/FKBP4/HSP90AB1	28	5.4895
GO:0042180	cellular ketone metabolic process	28/706	254/18862	3.40175e-07	1.68487e-05	1.41504e-05	PSMA2/FABP5/PSMB5/PSMB9/TREX1/PSMA5/PARK7/PSMB8/PSMB2/PSME2/PSMA3/PSMB10/PSMB3/PSMA4/AKR1B1/PSMA7/HSD17B10/TPI1/GOT2/AKR1A1/ODC1/PSMC6/HAGH/PSMD2/PSMD10/COQ5/COQ9/PSMD1	28	4.77343
GO:0044843	cell cycle G1/S phase transition	28/706	298/18862	7.9859e-06	0.000249042	0.000209159	CDK2AP2/CDKN3/PSME2/TAF10/CCNA2/CCND3/RPS27L/PTPN6/CCNB1/TFDP1/AURKA/AIF1/PAGR1/EIF4E/MCM5/CDK4/BRD7/RRM2/PLRG1/MCM10/LSM10/GTSE1/MCM2/PRIM1/CDK1/POLA2/BID/CDKN2A	28	3.60373
GO:0006310	DNA recombination	28/706	299/18862	8.50571e-06	0.00026138	0.000219521	TREX1/BATF/UBE2N/EXOSC3/RMI2/ACTL6A/UCHL5/HMGB3/TRIP13/RAD51/HSPD1/NABP2/RECQL/INO80C/PAGR1/RHNO1/MUS81/APEX2/HMCES/MCM5/MND1/RUVBL2/GINS2/UNG/MCM2/KPNA2/ALYREF/TOP2A	28	3.58273
GO:0034612	response to tumor necrosis factor	28/706	320/18862	2.96458e-05	0.000744708	0.000625447	PSMA2/CD27/GBP1/PSMB5/TXNDC17/PSMB9/PSMA5/PSMB8/PSMB2/PSME2/GPS2/PSMA3/PYCARD/PSMB10/PSMB3/PSMA4/ILK/PSMA7/CARD16/RBCK1/PSMC6/CASP1/CASP3/GBP2/PSMD2/PSMD10/PCK2/PSMD1	28	3.12801
GO:0050863	regulation of T cell activation	28/706	327/18862	4.36172e-05	0.00102016	0.000856785	RAC1/CD27/CSK/SIT1/TIGIT/SIRPG/LAG3/TREX1/PNP/LCK/HAVCR2/RAC2/LGALS3/KLRK1/PDCD1/PYCARD/PTPN6/TOX/SASH3/PRELID1/AIF1/HSPD1/AP3D1/CASP3/HSPH1/CD81/CBLB/LGALS1	28	2.99133
GO:1903311	regulation of mRNA metabolic process	28/706	334/18862	6.32867e-05	0.00138769	0.00116546	PSMA2/PSMB5/PSMB9/PSMA5/PSMB8/PSMB2/PSME2/PSMA3/ELAVL1/EXOSC8/EXOSC3/ANP32A/SRSF9/PSMB10/CCNB1/HSPA8/PSMB3/PSMA4/PSMA7/ALKBH5/PSMC6/SRPK1/SYNCRIP/DDX17/YTHDF2/PSMD2/PSMD10/PSMD1	28	2.85771
GO:0043687	post-translational protein modification	28/706	361/18862	0.000235989	0.0043385	0.00364371	PSMA2/PSMB5/PSMB9/PSMA5/PSMB8/PSMB2/PSME2/PSMA3/PTP4A2/KEAP1/PSMB10/PSMB3/PSMA4/DSCC1/RBX1/PDIA6/PSMA7/SHISA5/PSMC6/ICMT/UBA3/STT3A/RBBP7/PSMD2/PSMD10/FBXW2/PSMD1/LGALS1	28	2.36266
GO:0031145	anaphase-promoting complex-dependent catabolic process	27/706	83/18862	1.29709e-18	1.09215e-15	9.17247e-16	PSMA2/PSMB5/PSMB9/PSMA5/PSMB8/PTTG1/PSMB2/PSME2/PSMA3/CDC20/PSMB10/PLK1/CCNB1/PSMB3/PSMA4/AURKA/PSMA7/PSMC6/CDC26/AURKB/PSMD2/UBE2C/PSMD10/UBE2D1/UBE2S/PSMD1/CDK1	27	14.9617
GO:0002478	antigen processing and presentation of exogenous peptide antigen	27/706	177/18862	5.15449e-10	4.82231e-08	4.05004e-08	PSMA2/TAP2/PSMB5/LAG3/HLA-DRB5/PSMB9/PSMA5/DYNLL1/PSMB8/PSMB2/PSME2/PSMA3/IFI30/PSMB10/HLA-DMA/PSMB3/PSMA4/TAP1/PSMA7/PSMC6/SAR1B/AP1S1/SEC13/CENPE/PSMD2/PSMD10/PSMD1	27	7.31675
GO:0038093	Fc receptor signaling pathway	27/706	239/18862	3.36764e-07	1.68487e-05	1.41504e-05	PSMA2/RAC1/ACTB/ACTR3/PSMB5/PSMB9/ARPC5/PSMA5/ACTG1/PSMB8/PSMB2/PSME2/PSMA3/ARPC1B/PSMB10/PSMB3/PSMA4/PSMA7/ARPC1A/CD3G/PSMC6/LCP2/PPP3CB/PSMD2/PSMD10/PSMD1/HSP90AB1	27	4.77343
GO:0071356	cellular response to tumor necrosis factor	27/706	296/18862	1.96904e-05	0.000542393	0.000455532	PSMA2/CD27/GBP1/PSMB5/TXNDC17/PSMB9/PSMA5/PSMB8/PSMB2/PSME2/GPS2/PSMA3/PYCARD/PSMB10/PSMB3/PSMA4/ILK/PSMA7/CARD16/RBCK1/PSMC6/CASP1/GBP2/PSMD2/PSMD10/PCK2/PSMD1	27	3.26569
GO:1904951	positive regulation of establishment of protein localization	27/706	328/18862	0.000115404	0.00232464	0.00195236	RAC1/YWHAH/DYNLL1/RAN/RAC2/YWHAE/SRI/TFDP1/UBL5/RAB29/CD38/CCT5/KIF20B/PPID/SAR1B/CCT6A/TCP1/BCAP31/PPP3CB/CD81/PCK2/PDCD5/GTSE1/ECT2/BID/GZMB/HSP90AB1	27	2.63364
GO:0000070	mitotic sister chromatid segregation	26/706	164/18862	4.57246e-10	4.37501e-08	3.67437e-08	RAN/PTTG1/CDC20/CHTF8/NAA10/PLK1/CCNB1/TUBG1/DSCC1/SMC2/TRIP13/DLGAP5/BUB1/CHMP4A/NCAPD2/CDC26/NUF2/SPDL1/PDS5A/AURKB/KIFC1/CENPE/UBE2C/CHAMP1/WRAP73/NDC80	26	7.35902
GO:0033044	regulation of chromosome organization	26/706	273/18862	1.31667e-05	0.000382287	0.000321066	PTTG1/UBE2N/CDC20/NAA10/RMI2/PLK1/CCNB1/TRIP13/DLGAP5/NABP2/BUB1/CCT5/ACD/CCT6A/NEK7/CDC26/RUVBL2/BRD7/SPDL1/TCP1/AURKB/CENPE/UBE2C/MCM2/NDC80/TOP2A	26	3.41761
GO:0000082	G1/S transition of mitotic cell cycle	26/706	275/18862	1.49738e-05	0.000431779	0.000362632	CDK2AP2/CDKN3/PSME2/TAF10/CCND3/RPS27L/PTPN6/CCNB1/TFDP1/AURKA/AIF1/EIF4E/MCM5/CDK4/BRD7/RRM2/PLRG1/MCM10/LSM10/GTSE1/MCM2/PRIM1/CDK1/POLA2/BID/CDKN2A	26	3.36474
GO:0006119	oxidative phosphorylation	25/706	148/18862	2.47866e-10	2.54516e-08	2.13756e-08	NDUFB8/NDUFA7/NDUFA11/NDUFA13/NDUFC1/UQCC2/PARK7/NDUFB3/SDHAF2/NDUFB1/UQCR10/COX5A/CCNB1/NDUFB6/UQCRC1/STOML2/COA6/NDUFB5/NDUFA8/NDUFV3/NDUFS2/PPIF/COQ9/CDK1/BID	25	7.59429
GO:0022900	electron transport chain	25/706	178/18862	1.26889e-08	8.47941e-07	7.12147e-07	NDUFB8/NDUFA7/NDUFA11/NDUFA13/NDUFC1/PARK7/NDUFB3/SDHAF2/NDUFB1/UQCR10/COX5A/CCNB1/AKR1B1/NDUFB6/AKR1A1/UQCRC1/SCO2/COA6/NDUFB5/NDUFA8/NDUFV3/NDUFS2/COQ9/CDK1/BID	25	6.07163
GO:0038061	NIK/NF-kappaB signaling	25/706	185/18862	2.7887e-08	1.77885e-06	1.49398e-06	PSMA2/CD27/PSMB5/PSMB9/PSMA5/PSMB8/HAVCR2/PSMB2/PSME2/PSMA3/LIME1/NMI/PSMB10/PSMB3/PSMA4/ILK/PSMA7/HDAC7/IFI35/BCL3/RBCK1/PSMC6/PSMD2/PSMD10/PSMD1	25	5.74986
GO:0072331	signal transduction by p53 class mediator	25/706	263/18862	1.98451e-05	0.000542393	0.000455532	BATF/TAF10/RPS27L/PYCARD/RMI2/CCNB1/TFDP1/AURKA/MIF/TAF12/RHNO1/SHISA5/BCL3/ARMC10/TPX2/HDAC2/RFC4/RFC3/BRD7/AURKB/RBBP7/EHMT2/PSMD10/GTSE1/CDK1	25	3.26569
GO:0042254	ribosome biogenesis	25/706	307/18862	0.000240808	0.00440784	0.00370195	RAN/POP4/RPS27L/EXOSC8/EXOSC3/NOP10/POP5/PA2G4/MRPL36/LSM6/TRMT112/MPHOSPH6/MRPL20/METTL5/NOC4L/RPL26L1/MRPS7/RRP7A/DDX17/PIN4/KRI1/DIMT1/DDX47/GAR1/NOLC1	25	2.35577
GO:0033108	mitochondrial respiratory chain complex assembly	24/706	101/18862	2.68632e-13	9.42451e-11	7.91522e-11	NDUFB8/NDUFA7/NDUFA11/NDUFA13/NDUFC1/UQCC2/NDUFB3/SDHAF2/NDUFB1/NDUFAF3/COX16/TIMMDC1/COA3/NDUFB6/COX17/COA4/COX20/SCO2/NDUFB5/NDUFA8/NDUFV3/NDUFS2/NDUFAF4/AIFM1	24	10.0257
GO:0033209	tumor necrosis factor-mediated signaling pathway	24/706	174/18862	3.53637e-08	2.18943e-06	1.83881e-06	PSMA2/CD27/PSMB5/TXNDC17/PSMB9/PSMA5/PSMB8/PSMB2/PSME2/GPS2/PSMA3/PYCARD/PSMB10/PSMB3/PSMA4/ILK/PSMA7/CARD16/RBCK1/PSMC6/CASP1/PSMD2/PSMD10/PSMD1	24	5.65967
GO:0043488	regulation of mRNA stability	24/706	188/18862	1.57426e-07	8.6073e-06	7.22889e-06	PSMA2/PSMB5/PSMB9/PSMA5/PSMB8/PSMB2/PSME2/PSMA3/ELAVL1/EXOSC8/EXOSC3/ANP32A/PSMB10/HSPA8/PSMB3/PSMA4/PSMA7/ALKBH5/PSMC6/SYNCRIP/YTHDF2/PSMD2/PSMD10/PSMD1	24	5.06513
GO:0043487	regulation of RNA stability	24/706	198/18862	4.16225e-07	1.94701e-05	1.6352e-05	PSMA2/PSMB5/PSMB9/PSMA5/PSMB8/PSMB2/PSME2/PSMA3/ELAVL1/EXOSC8/EXOSC3/ANP32A/PSMB10/HSPA8/PSMB3/PSMA4/PSMA7/ALKBH5/PSMC6/SYNCRIP/YTHDF2/PSMD2/PSMD10/PSMD1	24	4.71063
GO:0061013	regulation of mRNA catabolic process	24/706	210/18862	1.22074e-06	4.80308e-05	4.03389e-05	PSMA2/PSMB5/PSMB9/PSMA5/PSMB8/PSMB2/PSME2/PSMA3/ELAVL1/EXOSC8/EXOSC3/ANP32A/PSMB10/HSPA8/PSMB3/PSMA4/PSMA7/ALKBH5/PSMC6/SYNCRIP/YTHDF2/PSMD2/PSMD10/PSMD1	24	4.31848
GO:0006839	mitochondrial transport	24/706	274/18862	0.000106075	0.00215737	0.00181188	NDUFA13/YWHAH/ROMO1/RAC2/YWHAE/TFDP1/UBL5/BAK1/HSPD1/TIMM10/STOML2/IMMP1L/MRPL18/VPS35/TIMM8B/BCAP31/TMEM14A/TIMM17A/PPIF/PDCD5/CNP/AIFM1/BID/GZMB	24	2.66608
GO:0031503	protein-containing complex localization	24/706	283/18862	0.000173875	0.00331227	0.00278183	U2AF1/DYNLL1/RAN/THOC3/DDX39B/SRSF1/SRSF9/NUP37/NPTN/TRIP11/ARL3/SNAPIN/ALKBH5/AAAS/AP3D1/BIRC5/CPSF2/EIF4E/SEC13/VPS35/MAGOHB/RCC2/POLR2D/ALYREF	24	2.47987
GO:0031647	regulation of protein stability	24/706	295/18862	0.000322718	0.00560174	0.00470465	TREX1/PARK7/IFI30/GAPDH/PTGES3/TADA3/PYCARD/PLK1/HSPA8/AURKA/HSPD1/CCT5/TESC/KRAS/CCT6A/CASP3/VPS35/DPM3/TCP1/CD81/GTSE1/TRIM21/LAMP2/HSP90AB1	24	2.25168
GO:1903829	positive regulation of cellular protein localization	24/706	295/18862	0.000322718	0.00560174	0.00470465	YWHAH/PARK7/RAN/RAC2/LGALS3/YWHAE/RER1/PLK1/TFDP1/UBL5/NPTN/CCT5/PARP9/CCT6A/TCP1/CD81/PDCD5/GTSE1/ECT2/CDK1/BID/NDC80/GZMB/HSP90AB1	24	2.25168
GO:1902750	negative regulation of cell cycle G2/M phase transition	23/706	111/18862	1.76818e-11	2.97761e-09	2.50076e-09	PSMA2/PSMB5/PSMB9/PSMA5/PSMB8/PSMB2/PSME2/PSMA3/PSMB10/PLK1/PSMB3/PSMA4/AURKA/RBX1/PSMA7/NABP2/PSMC6/AURKB/PSMD2/BRCC3/PSMD10/PSMD1/CDK1	23	8.52613
GO:0022904	respiratory electron transport chain	23/706	117/18862	5.49576e-11	7.4636e-09	6.26834e-09	NDUFB8/NDUFA7/NDUFA11/NDUFA13/NDUFC1/PARK7/NDUFB3/SDHAF2/NDUFB1/UQCR10/COX5A/CCNB1/NDUFB6/UQCRC1/SCO2/COA6/NDUFB5/NDUFA8/NDUFV3/NDUFS2/COQ9/CDK1/BID	23	8.12705
GO:0002244	hematopoietic progenitor cell differentiation	23/706	161/18862	3.5003e-08	2.18943e-06	1.83881e-06	PSMA2/PSMB5/PSMB9/TREX1/PSMA5/PSMB8/BATF/PSMB2/PSME2/PSMA3/PLEK/PTPN6/PSMB10/PSMB3/PSMA4/PSMA7/PSMC6/YTHDF2/PSMD2/PSMD10/PSMD1/DPF2/TOP2A	23	5.65967
GO:0071456	cellular response to hypoxia	23/706	206/18862	3.02732e-06	0.000101151	8.4952e-05	PSMA2/PSMB5/HMOX1/PSMB9/PSMA5/PSMB8/PSMB2/PSME2/PSMA3/HIGD1A/CCNA2/EGLN2/PSMB10/CCNB1/PSMB3/PSMA4/RBX1/PSMA7/CARD16/PSMC6/PSMD2/PSMD10/PSMD1	23	3.99503
GO:0036294	cellular response to decreased oxygen levels	23/706	214/18862	5.76814e-06	0.000182586	0.000153345	PSMA2/PSMB5/HMOX1/PSMB9/PSMA5/PSMB8/PSMB2/PSME2/PSMA3/HIGD1A/CCNA2/EGLN2/PSMB10/CCNB1/PSMB3/PSMA4/RBX1/PSMA7/CARD16/PSMC6/PSMD2/PSMD10/PSMD1	23	3.73853
GO:0071453	cellular response to oxygen levels	23/706	231/18862	2.0227e-05	0.000542393	0.000455532	PSMA2/PSMB5/HMOX1/PSMB9/PSMA5/PSMB8/PSMB2/PSME2/PSMA3/HIGD1A/CCNA2/EGLN2/PSMB10/CCNB1/PSMB3/PSMA4/RBX1/PSMA7/CARD16/PSMC6/PSMD2/PSMD10/PSMD1	23	3.26569
GO:0006403	RNA localization	23/706	234/18862	2.48675e-05	0.000642284	0.000539425	U2AF1/RAN/THOC3/DDX39B/EXOSC3/SRSF1/SRSF9/NOP10/NUP37/MVP/ALKBH5/CCT5/AAAS/MRPL18/CPSF2/EIF4E/CCT6A/SEC13/RUVBL2/MAGOHB/TCP1/POLR2D/ALYREF	23	3.19227
GO:0002474	antigen processing and presentation of peptide antigen via MHC class I	22/706	99/18862	1.1193e-11	2.24394e-09	1.88458e-09	PSMA2/TAP2/PSMB5/PSMB9/PSMA5/PSMB8/PSMB2/PSME2/PSMA3/IFI30/PSMB10/PSMB3/PSMA4/TAP1/PSMA7/PSMC6/SAR1B/SEC13/BCAP31/PSMD2/PSMD10/PSMD1	22	8.64899
GO:0042773	ATP synthesis coupled electron transport	22/706	100/18862	1.38527e-11	2.53565e-09	2.12958e-09	NDUFB8/NDUFA7/NDUFA11/NDUFA13/NDUFC1/PARK7/NDUFB3/SDHAF2/NDUFB1/UQCR10/COX5A/CCNB1/NDUFB6/UQCRC1/COA6/NDUFB5/NDUFA8/NDUFV3/NDUFS2/COQ9/CDK1/BID	22	8.59591
GO:0001738	morphogenesis of a polarized epithelium	22/706	144/18862	2.00404e-08	1.298e-06	1.09013e-06	PSMA2/RAC1/ACTB/PSMB5/SLC9A3R1/PSMB9/WDR1/PSMA5/ACTG1/PSMB8/PSMB2/PSME2/PSMA3/SH3BP1/PSMB10/PSMB3/PSMA4/PSMA7/PSMC6/PSMD2/PSMD10/PSMD1	22	5.88673
GO:0044106	cellular amine metabolic process	22/706	158/18862	1.10338e-07	6.19362e-06	5.20174e-06	PSMA2/PSMB5/PSMB9/PSMA5/PARK7/PSMB8/PSMB2/PSME2/PSMA3/PSMB10/PSMB3/PSMA4/AKR1B1/PSMA7/ODC1/COMT/PSMC6/DHPS/PSMD2/PSMD10/NAAA/PSMD1	22	5.20806
GO:0009308	amine metabolic process	22/706	163/18862	1.92942e-07	1.00282e-05	8.42224e-06	PSMA2/PSMB5/PSMB9/PSMA5/PARK7/PSMB8/PSMB2/PSME2/PSMA3/PSMB10/PSMB3/PSMA4/AKR1B1/PSMA7/ODC1/COMT/PSMC6/DHPS/PSMD2/PSMD10/NAAA/PSMD1	22	4.99878
GO:0007051	spindle organization	22/706	182/18862	1.3152e-06	5.12684e-05	4.3058e-05	RAN/CDC20/HAUS7/CCNB2/PLK1/CCNB1/AURKA/TUBG1/DLGAP5/AAAS/ASPM/SPC25/TPX2/HAUS1/NEK7/NUF2/MYBL2/AURKB/KIFC1/CENPE/WRAP73/NDC80	22	4.29015
GO:0051054	positive regulation of DNA metabolic process	22/706	198/18862	5.34939e-06	0.000170613	0.00014329	DDX39B/UBE2N/CHTF8/EXOSC3/PTGES3/TOX/UBE2V2/DSCC1/RAD51/NABP2/CCT5/ACD/PARP9/RFC4/CCT6A/HMCES/RFC3/NEK7/TCP1/AURKB/BRCC3/HSP90AB1	22	3.76799
GO:0070555	response to interleukin-1	22/706	206/18862	1.01405e-05	0.00030494	0.000256105	PSMA2/GBP1/PSMB5/PSMB9/PSMA5/PSMB8/PSMB2/PSME2/PSMA3/UBE2N/PYCARD/PSMB10/PSMB3/PSMA4/RBX1/PSMA7/CD38/PSMC6/GBP2/PSMD2/PSMD10/PSMD1	22	3.51579
GO:2000116	regulation of cysteine-type endopeptidase activity	22/706	230/18862	5.60052e-05	0.00125456	0.00105365	PRDX3/CD27/NDUFA13/PSMB9/PARK7/LCK/YWHAE/RPS27L/PYCARD/FASLG/BAK1/HSPE1/CARD16/HSPD1/CASP1/IFI6/PDCD6/BCAP31/PDCD5/AIFM1/ARL6IP1/BID	22	2.90151
GO:1903320	regulation of protein modification by small protein conjugation or removal	22/706	237/18862	8.75049e-05	0.00181476	0.00152413	FKBP1A/PARK7/GPS2/UBE2N/OTUB1/CDC20/NMI/PLK1/RBX1/HSPBP1/DCUN1D5/PDCD6/PARP10/AIMP2/UBE2C/DAXX/PSMD10/UBE2D1/CBLB/UBE2S/TRIM21/HSP90AB1	22	2.74118
GO:0048863	stem cell differentiation	22/706	251/18862	0.000200877	0.00375863	0.00315671	PSMA2/PSMB5/PSMB9/PSMA5/PSMB8/BATF/PSMB2/PSME2/PSMA3/PSMB10/PSMB3/PSMA4/PSMA7/PSMC6/METTL5/PDCD6/TCOF1/YTHDF2/PSMD2/PSMD10/PSMD1/NOLC1	22	2.42497
GO:0042775	mitochondrial ATP synthesis coupled electron transport	21/706	99/18862	8.40446e-11	1.04067e-08	8.74012e-09	NDUFB8/NDUFA7/NDUFA11/NDUFA13/NDUFC1/PARK7/NDUFB3/SDHAF2/NDUFB1/UQCR10/COX5A/CCNB1/NDUFB6/UQCRC1/NDUFB5/NDUFA8/NDUFV3/NDUFS2/COQ9/CDK1/BID	21	7.98269
GO:0010972	negative regulation of G2/M transition of mitotic cell cycle	21/706	100/18862	1.02703e-10	1.1686e-08	9.81451e-09	PSMA2/PSMB5/PSMB9/PSMA5/PSMB8/PSMB2/PSME2/PSMA3/PSMB10/PSMB3/PSMA4/AURKA/RBX1/PSMA7/NABP2/PSMC6/AURKB/PSMD2/PSMD10/PSMD1/CDK1	21	7.93234
GO:0071347	cellular response to interleukin-1	21/706	180/18862	4.03355e-06	0.000131637	0.000110556	PSMA2/GBP1/PSMB5/PSMB9/PSMA5/PSMB8/PSMB2/PSME2/PSMA3/UBE2N/PYCARD/PSMB10/PSMB3/PSMA4/RBX1/PSMA7/PSMC6/GBP2/PSMD2/PSMD10/PSMD1	21	3.88062
GO:0031396	regulation of protein ubiquitination	21/706	205/18862	3.00714e-05	0.000744708	0.000625447	FKBP1A/PARK7/GPS2/UBE2N/OTUB1/CDC20/NMI/PLK1/RBX1/HSPBP1/DCUN1D5/PDCD6/PARP10/AIMP2/UBE2C/DAXX/PSMD10/UBE2D1/CBLB/UBE2S/HSP90AB1	21	3.12801
GO:0043281	regulation of cysteine-type endopeptidase activity involved in apoptotic process	21/706	205/18862	3.00714e-05	0.000744708	0.000625447	PRDX3/CD27/NDUFA13/PARK7/LCK/YWHAE/RPS27L/PYCARD/FASLG/BAK1/HSPE1/CARD16/HSPD1/CASP1/IFI6/PDCD6/BCAP31/PDCD5/AIFM1/ARL6IP1/BID	21	3.12801
GO:0000075	cell cycle checkpoint	21/706	209/18862	4.00642e-05	0.000942291	0.000791388	TREX1/DDX39B/CDC20/RPS27L/PLK1/CCNB1/TFDP1/AURKA/TRIP13/NABP2/BUB1/RHNO1/MUS81/SPDL1/TIPIN/AURKB/ZWILCH/BRCC3/GTSE1/CDK1/NDC80	21	3.02581
GO:0043618	regulation of transcription from RNA polymerase II promoter in response to stress	20/706	109/18862	3.50617e-09	2.9522e-07	2.47942e-07	PSMA2/PSMB5/HMOX1/PSMB9/PSMA5/PSMB8/PSMB2/PSME2/PSMA3/HIGD1A/EGLN2/PSMB10/PSMB3/PSMA4/RBX1/PSMA7/PSMC6/PSMD2/PSMD10/PSMD1	20	6.52985
GO:0043620	regulation of DNA-templated transcription in response to stress	20/706	115/18862	9.1932e-09	7.03697e-07	5.91004e-07	PSMA2/PSMB5/HMOX1/PSMB9/PSMA5/PSMB8/PSMB2/PSME2/PSMA3/HIGD1A/EGLN2/PSMB10/PSMB3/PSMA4/RBX1/PSMA7/PSMC6/PSMD2/PSMD10/PSMD1	20	6.15261
GO:0090090	negative regulation of canonical Wnt signaling pathway	20/706	179/18862	1.30441e-05	0.000381358	0.000320285	PSMA2/PSMB5/SLC9A3R1/PSMB9/PSMA5/PSMB8/PSMB2/SDHAF2/PSME2/PSMA3/PSMB10/PSMB3/PSMA4/RBX1/PSMA7/PSMC6/RUVBL2/PSMD2/PSMD10/PSMD1	20	3.41867
GO:0006611	protein export from nucleus	20/706	183/18862	1.8093e-05	0.000511219	0.00042935	U2AF1/PARK7/RAN/THOC3/TXN/DDX39B/YWHAE/SRSF1/SRSF9/NUP37/ALKBH5/AAAS/CPSF2/EIF4E/DESI1/SEC13/MAGOHB/GTSE1/POLR2D/ALYREF	20	3.29139
GO:0010565	regulation of cellular ketone metabolic process	20/706	185/18862	2.12235e-05	0.000565513	0.000474949	PSMA2/FABP5/PSMB5/PSMB9/TREX1/PSMA5/PARK7/PSMB8/PSMB2/PSME2/PSMA3/PSMB10/PSMB3/PSMA4/PSMA7/ODC1/PSMC6/PSMD2/PSMD10/PSMD1	20	3.24756
GO:0051168	nuclear export	20/706	201/18862	6.96272e-05	0.00150323	0.0012625	U2AF1/PARK7/RAN/THOC3/TXN/DDX39B/YWHAE/SRSF1/SRSF9/NUP37/ALKBH5/AAAS/CPSF2/EIF4E/DESI1/SEC13/MAGOHB/GTSE1/POLR2D/ALYREF	20	2.82297
GO:0030178	negative regulation of Wnt signaling pathway	20/706	212/18862	0.000145128	0.00282866	0.00237566	PSMA2/PSMB5/SLC9A3R1/PSMB9/PSMA5/PSMB8/PSMB2/SDHAF2/PSME2/PSMA3/PSMB10/PSMB3/PSMA4/RBX1/PSMA7/PSMC6/RUVBL2/PSMD2/PSMD10/PSMD1	20	2.54842
GO:0009266	response to temperature stimulus	20/706	228/18862	0.00038095	0.00644096	0.00540947	HMOX1/YWHAE/PTGES3/HSBP1/HSPA8/NUP37/EIF2S1/HSPD1/TRPV2/AAAS/HDAC2/SEC13/EIF2B2/PDCD6/HSPH1/RBBP7/DAXX/POLR2D/FKBP4/HSP90AB1	20	2.19105
GO:0061418	regulation of transcription from RNA polymerase II promoter in response to hypoxia	19/706	77/18862	4.05357e-11	5.88466e-09	4.94226e-09	PSMA2/PSMB5/PSMB9/PSMA5/PSMB8/PSMB2/PSME2/PSMA3/HIGD1A/EGLN2/PSMB10/PSMB3/PSMA4/RBX1/PSMA7/PSMC6/PSMD2/PSMD10/PSMD1	19	8.23028
GO:0042590	antigen processing and presentation of exogenous peptide antigen via MHC class I	19/706	80/18862	8.32767e-11	1.04067e-08	8.74012e-09	PSMA2/TAP2/PSMB5/PSMB9/PSMA5/PSMB8/PSMB2/PSME2/PSMA3/IFI30/PSMB10/PSMB3/PSMA4/TAP1/PSMA7/PSMC6/PSMD2/PSMD10/PSMD1	19	7.98269
GO:1902850	microtubule cytoskeleton organization involved in mitosis	19/706	143/18862	1.65947e-06	6.18262e-05	5.19251e-05	RAN/CDC20/PLK1/CCNB1/AURKA/TUBG1/DLGAP5/CENPA/AAAS/SPC25/TPX2/NUF2/MYBL2/SPDL1/AURKB/KIFC1/CENPE/WRAP73/NDC80	19	4.20883
GO:0070585	protein localization to mitochondrion	19/706	146/18862	2.27721e-06	7.98921e-05	6.70978e-05	NDUFA13/YWHAH/ROMO1/RAC2/YWHAE/TFDP1/UBL5/HSPD1/TIMM10/IMMP1L/MTCH2/HK1/TIMM8B/BCAP31/TIMM17A/PDCD5/AIFM1/BID/GZMB	19	4.0975
GO:0002218	activation of innate immune response	19/706	148/18862	2.79777e-06	9.4229e-05	7.91387e-05	MATR3/PSMA2/PSMB5/PSMB9/PSMA5/PSMB8/PSMB2/PSME2/PSMA3/PYCARD/PSMB10/PSMB3/PSMA4/PSMA7/KRAS/PSMC6/PSMD2/PSMD10/PSMD1	19	4.02582
GO:0009408	response to heat	19/706	161/18862	9.73529e-06	0.00029486	0.00024764	HMOX1/YWHAE/PTGES3/HSBP1/HSPA8/NUP37/EIF2S1/TRPV2/AAAS/HDAC2/SEC13/EIF2B2/PDCD6/HSPH1/RBBP7/DAXX/POLR2D/FKBP4/HSP90AB1	19	3.53038
GO:0038095	Fc-epsilon receptor signaling pathway	19/706	169/18862	1.95371e-05	0.000542393	0.000455532	PSMA2/RAC1/PSMB5/PSMB9/PSMA5/PSMB8/PSMB2/PSME2/PSMA3/PSMB10/PSMB3/PSMA4/PSMA7/PSMC6/LCP2/PPP3CB/PSMD2/PSMD10/PSMD1	19	3.26569
GO:0071897	DNA biosynthetic process	19/706	194/18862	0.000129358	0.00254485	0.0021373	TREX1/DDX39B/UBE2L6/CHTF8/PTGES3/NOP10/TFDP1/DSCC1/CCT5/ACD/RFC4/CCT6A/RFC3/NEK7/TCP1/AURKB/PARP10/GAR1/HSP90AB1	19	2.59434
GO:0007163	establishment or maintenance of cell polarity	19/706	212/18862	0.000404503	0.00671907	0.00564305	RAC1/ACTB/ACTR3/SLC9A3R1/WDR1/ARPC5/RAC2/FAM89B/SH3BP1/CAP1/PLK1/CD3G/CENPA/KIF20B/PDZD11/PARVG/SPDL1/NDC80/HSP90AB1	19	2.17269
GO:0006521	regulation of cellular amino acid metabolic process	18/706	62/18862	6.63168e-12	1.64232e-09	1.37931e-09	PSMA2/PSMB5/PSMB9/PSMA5/PARK7/PSMB8/PSMB2/PSME2/PSMA3/PSMB10/PSMB3/PSMA4/PSMA7/ODC1/PSMC6/PSMD2/PSMD10/PSMD1	18	8.78454
GO:0002479	antigen processing and presentation of exogenous peptide antigen via MHC class I, TAP-dependent	18/706	75/18862	2.17293e-10	2.34565e-08	1.97001e-08	PSMA2/TAP2/PSMB5/PSMB9/PSMA5/PSMB8/PSMB2/PSME2/PSMA3/PSMB10/PSMB3/PSMA4/TAP1/PSMA7/PSMC6/PSMD2/PSMD10/PSMD1	18	7.62974
GO:0033238	regulation of cellular amine metabolic process	18/706	77/18862	3.46419e-10	3.39168e-08	2.84852e-08	PSMA2/PSMB5/PSMB9/PSMA5/PARK7/PSMB8/PSMB2/PSME2/PSMA3/PSMB10/PSMB3/PSMA4/PSMA7/ODC1/PSMC6/PSMD2/PSMD10/PSMD1	18	7.46958
GO:0060218	hematopoietic stem cell differentiation	18/706	88/18862	3.48429e-09	2.9522e-07	2.47942e-07	PSMA2/PSMB5/PSMB9/PSMA5/PSMB8/BATF/PSMB2/PSME2/PSMA3/PSMB10/PSMB3/PSMA4/PSMA7/PSMC6/YTHDF2/PSMD2/PSMD10/PSMD1	18	6.52985
GO:1901532	regulation of hematopoietic progenitor cell differentiation	18/706	89/18862	4.21722e-09	3.48127e-07	2.92376e-07	PSMA2/PSMB5/PSMB9/PSMA5/PSMB8/PSMB2/PSME2/PSMA3/PSMB10/PSMB3/PSMA4/PSMA7/PSMC6/YTHDF2/PSMD2/PSMD10/PSMD1/DPF2	18	6.45826
GO:0070498	interleukin-1-mediated signaling pathway	18/706	103/18862	4.67747e-08	2.81316e-06	2.36265e-06	PSMA2/PSMB5/PSMB9/PSMA5/PSMB8/PSMB2/PSME2/PSMA3/UBE2N/PSMB10/PSMB3/PSMA4/RBX1/PSMA7/PSMC6/PSMD2/PSMD10/PSMD1	18	5.55081
GO:0008637	apoptotic mitochondrial changes	18/706	118/18862	3.95225e-07	1.91252e-05	1.60624e-05	PLSCR3/YWHAH/YWHAE/PYCARD/TFDP1/PRELID1/GGCT/BAK1/HSPD1/GCLM/IFI6/VPS35/TMEM14A/PSMD10/PPIF/PDCD5/BID/GZMB	18	4.71839
GO:0001736	establishment of planar polarity	18/706	123/18862	7.42601e-07	3.12635e-05	2.62568e-05	PSMA2/RAC1/PSMB5/PSMB9/WDR1/PSMA5/PSMB8/PSMB2/PSME2/PSMA3/PSMB10/PSMB3/PSMA4/PSMA7/PSMC6/PSMD2/PSMD10/PSMD1	18	4.50496
GO:0007164	establishment of tissue polarity	18/706	123/18862	7.42601e-07	3.12635e-05	2.62568e-05	PSMA2/RAC1/PSMB5/PSMB9/WDR1/PSMA5/PSMB8/PSMB2/PSME2/PSMA3/PSMB10/PSMB3/PSMA4/PSMA7/PSMC6/PSMD2/PSMD10/PSMD1	18	4.50496
GO:0072655	establishment of protein localization to mitochondrion	18/706	142/18862	6.09577e-06	0.000191516	0.000160846	NDUFA13/YWHAH/ROMO1/RAC2/YWHAE/TFDP1/UBL5/HSPD1/TIMM10/IMMP1L/HK1/TIMM8B/BCAP31/TIMM17A/PDCD5/AIFM1/BID/GZMB	18	3.71779
GO:0035567	non-canonical Wnt signaling pathway	18/706	153/18862	1.73131e-05	0.000492486	0.000413617	PSMA2/RAC1/PSMB5/PSMB9/PSMA5/PSMB8/PSMB2/PSME2/PSMA3/PSMB10/PSMB3/PSMA4/PSMA7/PSMC6/PPP3CB/PSMD2/PSMD10/PSMD1	18	3.30761
GO:0006261	DNA-dependent DNA replication	18/706	157/18862	2.46383e-05	0.000640292	0.000537752	CHTF8/DSCC1/FAM111A/RAD51/RECQL/STOML2/WDHD1/RFC4/RFC3/MCM5/TIPIN/MCM10/GINS2/DDX23/MCM2/PRIM1/POLA2/ALYREF	18	3.19362
GO:0071346	cellular response to interferon-gamma	18/706	177/18862	0.000119789	0.00237432	0.00199408	ACTR3/MT2A/GBP1/HLA-DRB5/IFI30/IRF9/GAPDH/IRF2/NMI/FASLG/AIF1/GBP5/PARP9/CASP1/SYNCRIP/GBP2/TRIM21/HSP90AB1	18	2.62446
GO:0030177	positive regulation of Wnt signaling pathway	18/706	179/18862	0.000138225	0.00270664	0.00227319	PSMA2/PSMB5/PSMB9/PSMA5/PSMB8/PSMB2/PSME2/PSMA3/PSMB10/PSMB3/PSMA4/ILK/PSMA7/PSMC6/DEPDC1B/PSMD2/PSMD10/PSMD1	18	2.56757
GO:1903046	meiotic cell cycle process	18/706	190/18862	0.000291102	0.00519297	0.00436134	ACTR3/PTTG1/CDC20/CCNB2/PLK1/AURKA/TUBG1/SMC2/TRIP13/RAD51/BUB1/MUS81/NCAPD2/MND1/NUF2/YTHDF2/CKS2/TOP2A	18	2.28458
GO:1902806	regulation of cell cycle G1/S phase transition	18/706	195/18862	0.000399409	0.00668577	0.00561508	CDK2AP2/PSME2/CCND3/RPS27L/PTPN6/CCNB1/TFDP1/AURKA/AIF1/PAGR1/CDK4/BRD7/PLRG1/LSM10/GTSE1/CDK1/BID/CDKN2A	18	2.17485
GO:0034341	response to interferon-gamma	18/706	197/18862	0.000451636	0.00728501	0.00611835	ACTR3/MT2A/GBP1/HLA-DRB5/IFI30/IRF9/GAPDH/IRF2/NMI/FASLG/AIF1/GBP5/PARP9/CASP1/SYNCRIP/GBP2/TRIM21/HSP90AB1	18	2.13757
GO:1902036	regulation of hematopoietic stem cell differentiation	17/706	74/18862	1.43232e-09	1.31088e-07	1.10095e-07	PSMA2/PSMB5/PSMB9/PSMA5/PSMB8/PSMB2/PSME2/PSMA3/PSMB10/PSMB3/PSMA4/PSMA7/PSMC6/YTHDF2/PSMD2/PSMD10/PSMD1	17	6.88244
GO:0031146	SCF-dependent proteasomal ubiquitin-dependent protein catabolic process	17/706	93/18862	5.54054e-08	3.23967e-06	2.72086e-06	PSMA2/PSMB5/PSMB9/PSMA5/PSMB8/PSMB2/PSME2/PSMA3/PSMB10/PSMB3/PSMA4/RBX1/PSMA7/PSMC6/PSMD2/PSMD10/PSMD1	17	5.4895
GO:0060071	Wnt signaling pathway, planar cell polarity pathway	17/706	108/18862	5.2416e-07	2.32286e-05	1.95086e-05	PSMA2/RAC1/PSMB5/PSMB9/PSMA5/PSMB8/PSMB2/PSME2/PSMA3/PSMB10/PSMB3/PSMA4/PSMA7/PSMC6/PSMD2/PSMD10/PSMD1	17	4.63398
GO:0090175	regulation of establishment of planar polarity	17/706	112/18862	8.8946e-07	3.63556e-05	3.05334e-05	PSMA2/RAC1/PSMB5/PSMB9/PSMA5/PSMB8/PSMB2/PSME2/PSMA3/PSMB10/PSMB3/PSMA4/PSMA7/PSMC6/PSMD2/PSMD10/PSMD1	17	4.43943
GO:2000736	regulation of stem cell differentiation	17/706	112/18862	8.8946e-07	3.63556e-05	3.05334e-05	PSMA2/PSMB5/PSMB9/PSMA5/PSMB8/PSMB2/PSME2/PSMA3/PSMB10/PSMB3/PSMA4/PSMA7/PSMC6/YTHDF2/PSMD2/PSMD10/PSMD1	17	4.43943
GO:0002223	stimulatory C-type lectin receptor signaling pathway	17/706	114/18862	1.1476e-06	4.5579e-05	3.82798e-05	PSMA2/PSMB5/PSMB9/PSMA5/PSMB8/PSMB2/PSME2/PSMA3/PSMB10/PSMB3/PSMA4/PSMA7/KRAS/PSMC6/PSMD2/PSMD10/PSMD1	17	4.34123
GO:0002220	innate immune response activating cell surface receptor signaling pathway	17/706	118/18862	1.87627e-06	6.86877e-05	5.76877e-05	PSMA2/PSMB5/PSMB9/PSMA5/PSMB8/PSMB2/PSME2/PSMA3/PSMB10/PSMB3/PSMA4/PSMA7/KRAS/PSMC6/PSMD2/PSMD10/PSMD1	17	4.16312
GO:0007052	mitotic spindle organization	17/706	118/18862	1.87627e-06	6.86877e-05	5.76877e-05	RAN/CDC20/PLK1/CCNB1/AURKA/TUBG1/DLGAP5/AAAS/SPC25/TPX2/NUF2/MYBL2/AURKB/KIFC1/CENPE/WRAP73/NDC80	17	4.16312
GO:0002758	innate immune response-activating signal transduction	17/706	119/18862	2.11404e-06	7.65205e-05	6.42661e-05	PSMA2/PSMB5/PSMB9/PSMA5/PSMB8/PSMB2/PSME2/PSMA3/PSMB10/PSMB3/PSMA4/PSMA7/KRAS/PSMC6/PSMD2/PSMD10/PSMD1	17	4.11622
GO:0034605	cellular response to heat	17/706	120/18862	2.37864e-06	8.20825e-05	6.89374e-05	HMOX1/YWHAE/PTGES3/HSBP1/HSPA8/NUP37/EIF2S1/AAAS/HDAC2/SEC13/PDCD6/HSPH1/RBBP7/DAXX/POLR2D/FKBP4/HSP90AB1	17	4.08575
GO:0090263	positive regulation of canonical Wnt signaling pathway	17/706	147/18862	3.67795e-05	0.000869898	0.000730588	PSMA2/PSMB5/PSMB9/PSMA5/PSMB8/PSMB2/PSME2/PSMA3/PSMB10/PSMB3/PSMA4/ILK/PSMA7/PSMC6/PSMD2/PSMD10/PSMD1	17	3.06053
GO:0031123	RNA 3'-end processing	17/706	153/18862	6.13149e-05	0.0013658	0.00114707	U2AF1/THOC3/DDX39B/EXOSC8/EXOSC3/SRSF1/USB1/SRSF9/SSU72/CCNB1/HSD17B10/CPSF2/CSTF2/MAGOHB/POLR2D/POLR3K/ALYREF	17	2.86461
GO:0007093	mitotic cell cycle checkpoint	17/706	159/18862	9.92902e-05	0.00202918	0.00170422	CDC20/RPS27L/PLK1/CCNB1/TFDP1/AURKA/TRIP13/NABP2/BUB1/MUS81/SPDL1/TIPIN/AURKB/ZWILCH/GTSE1/CDK1/NDC80	17	2.69268
GO:2000045	regulation of G1/S transition of mitotic cell cycle	17/706	174/18862	0.000296009	0.00525823	0.00441615	CDK2AP2/PSME2/CCND3/RPS27L/PTPN6/CCNB1/TFDP1/AURKA/AIF1/CDK4/BRD7/PLRG1/LSM10/GTSE1/CDK1/BID/CDKN2A	17	2.27916
GO:2000027	regulation of animal organ morphogenesis	17/706	176/18862	0.000338668	0.00581298	0.00488206	PSMA2/RAC1/PSMB5/PSMB9/PSMA5/PSMB8/PSMB2/PSME2/PSMA3/PSMB10/PSMB3/PSMA4/PSMA7/PSMC6/PSMD2/PSMD10/PSMD1	17	2.2356
GO:0001906	cell killing	17/706	179/18862	0.000412607	0.00671907	0.00564305	LAG3/ROMO1/RAB27A/PRF1/SLAMF7/HAVCR2/KLRK1/GAPDH/CTSC/PTPN6/SH2D1A/SLAMF6/TUBB4B/LYST/PPP3CB/GZMB/HSP90AB1	17	2.17269
GO:0090316	positive regulation of intracellular protein transport	17/706	179/18862	0.000412607	0.00671907	0.00564305	YWHAH/RAN/RAC2/YWHAE/TFDP1/UBL5/RAB29/KIF20B/SAR1B/BCAP31/CD81/PDCD5/GTSE1/ECT2/BID/GZMB/HSP90AB1	17	2.17269
GO:0051983	regulation of chromosome segregation	16/706	89/18862	1.73139e-07	9.11143e-06	7.65228e-06	PTTG1/CDC20/RMI2/PLK1/CCNB1/TRIP13/DLGAP5/PLSCR1/BUB1/CDC26/SPDL1/AURKB/CENPE/RCC2/UBE2C/NDC80	16	5.04041
GO:0051304	chromosome separation	16/706	95/18862	4.39302e-07	2.01028e-05	1.68835e-05	PTTG1/CDC20/PLK1/CCNB1/TRIP13/DLGAP5/PLSCR1/BUB1/MUS81/CDC26/SPDL1/AURKB/CENPE/UBE2C/NDC80/TOP2A	16	4.69674
GO:0000723	telomere maintenance	16/706	161/18862	0.000364665	0.00619049	0.00519911	PTGES3/NOP10/RAD51/NABP2/CCT5/ACD/RFC4/CCT6A/RFC3/NEK7/TCP1/AURKB/GAR1/PRIM1/POLA2/HSP90AB1	16	2.20828
GO:0010257	NADH dehydrogenase complex assembly	15/706	65/18862	1.24382e-08	8.44591e-07	7.09334e-07	NDUFB8/NDUFA7/NDUFA11/NDUFA13/NDUFC1/NDUFB3/NDUFB1/NDUFAF3/TIMMDC1/NDUFB6/NDUFB5/NDUFA8/NDUFV3/NDUFS2/NDUFAF4	15	6.07335
GO:0032981	mitochondrial respiratory chain complex I assembly	15/706	65/18862	1.24382e-08	8.44591e-07	7.09334e-07	NDUFB8/NDUFA7/NDUFA11/NDUFA13/NDUFC1/NDUFB3/NDUFB1/NDUFAF3/TIMMDC1/NDUFB6/NDUFB5/NDUFA8/NDUFV3/NDUFS2/NDUFAF4	15	6.07335
GO:0034502	protein localization to chromosome	15/706	91/18862	1.33303e-06	5.14869e-05	4.32415e-05	PLK1/CENPA/NABP2/CCT5/ACD/CCT6A/RUVBL2/SPDL1/TCP1/AURKB/ZWILCH/RCC2/CHAMP1/CDK1/NDC80	15	4.2883
GO:1904029	regulation of cyclin-dependent protein kinase activity	15/706	105/18862	8.3318e-06	0.000257918	0.000216614	ACTB/CDKN3/CCNA2/CCND3/CCNB2/PLK1/CCNB1/CASP3/CDK4/IPO7/PSMD10/CKS2/CCNC/CDKN2A/HSP90AB1	15	3.58852
GO:0031398	positive regulation of protein ubiquitination	15/706	118/18862	3.45499e-05	0.00084078	0.000706133	FKBP1A/UBE2N/CDC20/NMI/PLK1/RBX1/HSPBP1/DCUN1D5/PDCD6/AIMP2/UBE2C/PSMD10/UBE2D1/CBLB/UBE2S	15	3.07532
GO:0071426	ribonucleoprotein complex export from nucleus	15/706	130/18862	0.000106743	0.00216051	0.00181452	U2AF1/RAN/THOC3/DDX39B/SRSF1/SRSF9/NUP37/ALKBH5/AAAS/CPSF2/EIF4E/SEC13/MAGOHB/POLR2D/ALYREF	15	2.66544
GO:0071166	ribonucleoprotein complex localization	15/706	131/18862	0.000116463	0.00233481	0.0019609	U2AF1/RAN/THOC3/DDX39B/SRSF1/SRSF9/NUP37/ALKBH5/AAAS/CPSF2/EIF4E/SEC13/MAGOHB/POLR2D/ALYREF	15	2.63175
GO:1903322	positive regulation of protein modification by small protein conjugation or removal	15/706	137/18862	0.000192598	0.00363605	0.00305375	FKBP1A/UBE2N/CDC20/NMI/PLK1/RBX1/HSPBP1/DCUN1D5/PDCD6/AIMP2/UBE2C/PSMD10/UBE2D1/CBLB/UBE2S	15	2.43937
GO:0006405	RNA export from nucleus	15/706	142/18862	0.000285813	0.00514219	0.0043187	U2AF1/RAN/THOC3/DDX39B/SRSF1/SRSF9/NUP37/ALKBH5/AAAS/CPSF2/EIF4E/SEC13/MAGOHB/POLR2D/ALYREF	15	2.28885
GO:0010821	regulation of mitochondrion organization	15/706	151/18862	0.000552918	0.00852669	0.00716118	PLSCR3/YWHAH/PARK7/YWHAE/PYCARD/TFDP1/PRELID1/BAK1/VPS35/TMEM14A/PSMD10/PPIF/PDCD5/BID/GZMB	15	2.06922
GO:0051028	mRNA transport	15/706	152/18862	0.000592764	0.0090418	0.0075938	U2AF1/THOC3/DDX39B/SRSF1/SRSF9/NUP37/MVP/ALKBH5/AAAS/CPSF2/EIF4E/SEC13/MAGOHB/POLR2D/ALYREF	15	2.04375
GO:0006120	mitochondrial electron transport, NADH to ubiquinone	14/706	55/18862	9.77829e-09	7.09769e-07	5.96103e-07	NDUFB8/NDUFA7/NDUFA11/NDUFA13/NDUFC1/PARK7/NDUFB3/NDUFB1/NDUFB6/NDUFB5/NDUFA8/NDUFV3/NDUFS2/COQ9	14	6.14888
GO:0033045	regulation of sister chromatid segregation	14/706	71/18862	3.10561e-07	1.57526e-05	1.32299e-05	PTTG1/CDC20/RMI2/PLK1/CCNB1/TRIP13/DLGAP5/BUB1/CDC26/SPDL1/AURKB/CENPE/UBE2C/NDC80	14	4.80265
GO:1905818	regulation of chromosome separation	14/706	71/18862	3.10561e-07	1.57526e-05	1.32299e-05	PTTG1/CDC20/PLK1/CCNB1/TRIP13/DLGAP5/PLSCR1/BUB1/CDC26/SPDL1/AURKB/CENPE/UBE2C/NDC80	14	4.80265
GO:0000079	regulation of cyclin-dependent protein serine/threonine kinase activity	14/706	101/18862	2.34918e-05	0.000614288	0.000515913	ACTB/CDKN3/CCNA2/CCND3/CCNB2/PLK1/CCNB1/CASP3/CDK4/IPO7/PSMD10/CKS2/CCNC/CDKN2A	14	3.21163
GO:2000278	regulation of DNA biosynthetic process	14/706	107/18862	4.53065e-05	0.00104802	0.000880188	DDX39B/CHTF8/PTGES3/TFDP1/DSCC1/CCT5/ACD/RFC4/CCT6A/RFC3/NEK7/TCP1/AURKB/HSP90AB1	14	2.97963
GO:0001909	leukocyte mediated cytotoxicity	14/706	113/18862	8.31175e-05	0.00174962	0.00146943	LAG3/RAB27A/PRF1/SLAMF7/HAVCR2/KLRK1/CTSC/PTPN6/SH2D1A/SLAMF6/TUBB4B/LYST/PPP3CB/GZMB	14	2.75706
GO:0006406	mRNA export from nucleus	14/706	113/18862	8.31175e-05	0.00174962	0.00146943	U2AF1/THOC3/DDX39B/SRSF1/SRSF9/NUP37/ALKBH5/AAAS/CPSF2/EIF4E/SEC13/MAGOHB/POLR2D/ALYREF	14	2.75706
GO:0071427	mRNA-containing ribonucleoprotein complex export from nucleus	14/706	113/18862	8.31175e-05	0.00174962	0.00146943	U2AF1/THOC3/DDX39B/SRSF1/SRSF9/NUP37/ALKBH5/AAAS/CPSF2/EIF4E/SEC13/MAGOHB/POLR2D/ALYREF	14	2.75706
GO:1901657	glycosyl compound metabolic process	14/706	129/18862	0.000341534	0.00582129	0.00488904	RAN/PNP/AKR1B1/AKR1A1/GIMAP7/DTYMK/ERH/DERA/NME2/ATIC/APOBEC3H/UCK2/IMPDH2/PRPS2	14	2.23498
GO:0042770	signal transduction in response to DNA damage	14/706	131/18862	0.000400193	0.00668577	0.00561508	TREX1/BATF/RPS27L/PLK1/CCNB1/TFDP1/AURKA/MIF/BCL3/BRCC3/PSMD10/GTSE1/CDK1/BID	14	2.17485
GO:0043280	positive regulation of cysteine-type endopeptidase activity involved in apoptotic process	14/706	135/18862	0.000543636	0.0084171	0.00706914	NDUFA13/LCK/RPS27L/PYCARD/FASLG/BAK1/HSPE1/HSPD1/CASP1/PDCD6/BCAP31/PDCD5/AIFM1/BID	14	2.07484
GO:0010965	regulation of mitotic sister chromatid separation	13/706	64/18862	5.71898e-07	2.50801e-05	2.10637e-05	PTTG1/CDC20/PLK1/CCNB1/TRIP13/DLGAP5/BUB1/CDC26/SPDL1/AURKB/CENPE/UBE2C/NDC80	13	4.60067
GO:2000573	positive regulation of DNA biosynthetic process	13/706	65/18862	6.90658e-07	2.96879e-05	2.49335e-05	DDX39B/CHTF8/PTGES3/DSCC1/CCT5/ACD/RFC4/CCT6A/RFC3/NEK7/TCP1/AURKB/HSP90AB1	13	4.52742
GO:0051306	mitotic sister chromatid separation	13/706	66/18862	8.30937e-07	3.46361e-05	2.90893e-05	PTTG1/CDC20/PLK1/CCNB1/TRIP13/DLGAP5/BUB1/CDC26/SPDL1/AURKB/CENPE/UBE2C/NDC80	13	4.46047
GO:2001251	negative regulation of chromosome organization	13/706	91/18862	3.29948e-05	0.000807604	0.000678271	PTTG1/CDC20/NAA10/PLK1/CCNB1/TRIP13/BUB1/ACD/SPDL1/AURKB/MCM2/NDC80/TOP2A	13	3.0928
GO:0006626	protein targeting to mitochondrion	13/706	100/18862	8.99087e-05	0.00185547	0.00155832	NDUFA13/ROMO1/RAC2/UBL5/HSPD1/TIMM10/IMMP1L/TIMM8B/BCAP31/TIMM17A/PDCD5/AIFM1/BID	13	2.73155
GO:0032392	DNA geometric change	13/706	114/18862	0.000339666	0.00581298	0.00488206	TREX1/CHTF8/DSCC1/HMGB3/RBX1/RAD51/RECQL/RFC4/RFC3/MCM5/RUVBL2/MCM2/TOP2A	13	2.2356
GO:0051225	spindle assembly	13/706	114/18862	0.000339666	0.00581298	0.00488206	CDC20/HAUS7/CCNB2/PLK1/AURKA/AAAS/TPX2/HAUS1/NEK7/MYBL2/AURKB/KIFC1/WRAP73	13	2.2356
GO:0030071	regulation of mitotic metaphase/anaphase transition	12/706	59/18862	1.53272e-06	5.76138e-05	4.83872e-05	CDC20/PLK1/CCNB1/TRIP13/DLGAP5/BUB1/CDC26/SPDL1/AURKB/CENPE/UBE2C/NDC80	12	4.23947
GO:0007091	metaphase/anaphase transition of mitotic cell cycle	12/706	61/18862	2.22711e-06	7.94588e-05	6.67338e-05	CDC20/PLK1/CCNB1/TRIP13/DLGAP5/BUB1/CDC26/SPDL1/AURKB/CENPE/UBE2C/NDC80	12	4.09986
GO:1902099	regulation of metaphase/anaphase transition of cell cycle	12/706	62/18862	2.66862e-06	9.06038e-05	7.60941e-05	CDC20/PLK1/CCNB1/TRIP13/DLGAP5/BUB1/CDC26/SPDL1/AURKB/CENPE/UBE2C/NDC80	12	4.04285
GO:0044784	metaphase/anaphase transition of cell cycle	12/706	64/18862	3.78868e-06	0.000124612	0.000104656	CDC20/PLK1/CCNB1/TRIP13/DLGAP5/BUB1/CDC26/SPDL1/AURKB/CENPE/UBE2C/NDC80	12	3.90444
GO:0050854	regulation of antigen receptor-mediated signaling pathway	12/706	66/18862	5.30327e-06	0.000170433	0.000143139	PVRIG/GBP1/LCK/GPS2/LGALS3/PTPN6/SH2D1A/RAB29/TRAT1/CD81/CBLB/DGKZ	12	3.76845
GO:0051205	protein insertion into membrane	12/706	77/18862	2.71826e-05	0.000693569	0.000582498	NDUFA13/YWHAH/ROMO1/YWHAE/TFDP1/TIMM10/RTP4/EMC8/TIMM8B/PDCD5/BID/GZMB	12	3.15891
GO:0060337	type I interferon signaling pathway	12/706	95/18862	0.000219005	0.00404392	0.0033963	TREX1/PSMB8/IRF9/IRF2/PTPN6/XAF1/IFI35/IFI6/YTHDF2/GBP2/IFNAR2/HSP90AB1	12	2.3932
GO:0071357	cellular response to type I interferon	12/706	96/18862	0.000241931	0.00440922	0.00370311	TREX1/PSMB8/IRF9/IRF2/PTPN6/XAF1/IFI35/IFI6/YTHDF2/GBP2/IFNAR2/HSP90AB1	12	2.35564
GO:0046364	monosaccharide biosynthetic process	12/706	97/18862	0.000266866	0.00482192	0.00404971	PGAM1/GAPDH/AKR1B1/TALDO1/TPI1/GOT2/AKR1A1/SLC25A11/PGP/FAM3C/GOT1/PCK2	12	2.31678
GO:0031124	mRNA 3'-end processing	12/706	99/18862	0.000323331	0.00560174	0.00470465	U2AF1/THOC3/DDX39B/SRSF1/SRSF9/SSU72/CCNB1/CPSF2/CSTF2/MAGOHB/POLR2D/ALYREF	12	2.25168
GO:0043279	response to alkaloid	12/706	99/18862	0.000323331	0.00560174	0.00470465	CCNA2/SRSF9/CASP6/GOT2/RAD51/UQCRC1/HDAC2/PPP5C/DHX15/CASP3/CASP7/HSP90AB1	12	2.25168
GO:0034340	response to type I interferon	12/706	101/18862	0.000389602	0.0065609	0.00551021	TREX1/PSMB8/IRF9/IRF2/PTPN6/XAF1/IFI35/IFI6/YTHDF2/GBP2/IFNAR2/HSP90AB1	12	2.18304
GO:0071887	leukocyte apoptotic process	12/706	102/18862	0.000426824	0.00691126	0.00580446	CD27/LGALS3/PDCD1/FASLG/PRELID1/BAK1/CD3G/PIK3CD/CASP3/TCP1/AURKB/CDKN2A	12	2.16044
GO:0009116	nucleoside metabolic process	12/706	104/18862	0.000510317	0.00807683	0.00678336	RAN/PNP/GIMAP7/DTYMK/ERH/DERA/NME2/ATIC/APOBEC3H/UCK2/IMPDH2/PRPS2	12	2.09276
GO:0006275	regulation of DNA replication	12/706	107/18862	0.000661062	0.00986904	0.00828857	RAC1/CCNA2/S100A11/CHTF8/DSCC1/CACYBP/STOML2/RFC4/RFC3/TIPIN/PDS5A/EHMT2	12	2.00572
GO:0032508	DNA duplex unwinding	12/706	107/18862	0.000661062	0.00986904	0.00828857	TREX1/CHTF8/DSCC1/RBX1/RAD51/RECQL/RFC4/RFC3/MCM5/RUVBL2/MCM2/TOP2A	12	2.00572
GO:1901989	positive regulation of cell cycle phase transition	12/706	107/18862	0.000661062	0.00986904	0.00828857	CCND3/CCNB1/TFDP1/DLGAP5/AIF1/PAGR1/CDK4/PLRG1/RCC2/UBE2C/LSM10/CDK1	12	2.00572
GO:0010499	proteasomal ubiquitin-independent protein catabolic process	11/706	22/18862	9.05798e-11	1.08955e-08	9.1506e-09	PSMA2/PSMB5/PSMB9/PSMA5/PSMB8/PSMB2/PSMA3/PSMB10/PSMB3/PSMA4/PSMA7	11	7.96275
GO:0050856	regulation of T cell receptor signaling pathway	11/706	40/18862	1.60279e-07	8.65094e-06	7.26554e-06	PVRIG/GBP1/LCK/LGALS3/PTPN6/SH2D1A/RAB29/TRAT1/CD81/CBLB/DGKZ	11	5.06294
GO:0061077	chaperone-mediated protein folding	11/706	63/18862	1.95e-05	0.000542393	0.000455532	FKBP1A/PTGES3/HSPA8/HSPE1/PPID/PDIA4/SDF2L1/HSPH1/TRAP1/PDCD5/FKBP4	11	3.26569
GO:0042267	natural killer cell mediated cytotoxicity	11/706	64/18862	2.27608e-05	0.000602661	0.000506148	LAG3/RAB27A/SLAMF7/HAVCR2/KLRK1/PTPN6/SH2D1A/SLAMF6/TUBB4B/LYST/GZMB	11	3.21993
GO:0002228	natural killer cell mediated immunity	11/706	67/18862	3.55262e-05	0.000849803	0.000713712	LAG3/RAB27A/SLAMF7/HAVCR2/KLRK1/PTPN6/SH2D1A/SLAMF6/TUBB4B/LYST/GZMB	11	3.07068
GO:0051881	regulation of mitochondrial membrane potential	11/706	71/18862	6.18082e-05	0.00136706	0.00114813	PRDX3/PARK7/CLIC1/PRELID1/BAK1/GCLM/STOML2/CASP1/IFI6/GOT1/BID	11	2.86421
GO:0051303	establishment of chromosome localization	11/706	79/18862	0.000166387	0.00318403	0.00267413	ACTR3/CCNB1/DLGAP5/CHMP4A/NUF2/SPDL1/AURKB/KIFC1/CENPE/CHAMP1/NDC80	11	2.49702
GO:0010833	telomere maintenance via telomere lengthening	11/706	80/18862	0.000186499	0.00353676	0.00297036	PTGES3/NOP10/RAD51/CCT5/ACD/CCT6A/NEK7/TCP1/AURKB/GAR1/HSP90AB1	11	2.45139
GO:0050000	chromosome localization	11/706	81/18862	0.000208634	0.00386938	0.00324972	ACTR3/CCNB1/DLGAP5/CHMP4A/NUF2/SPDL1/AURKB/KIFC1/CENPE/CHAMP1/NDC80	11	2.41236
GO:0010822	positive regulation of mitochondrion organization	11/706	84/18862	0.000288825	0.00517427	0.00434563	YWHAH/PARK7/YWHAE/PYCARD/TFDP1/BAK1/VPS35/PPIF/PDCD5/BID/GZMB	11	2.28615
GO:1900182	positive regulation of protein localization to nucleus	11/706	85/18862	0.000320746	0.00560174	0.00470465	PARK7/RAN/PLK1/CCT5/PARP9/CCT6A/TCP1/GTSE1/ECT2/CDK1/HSP90AB1	11	2.25168
GO:0060333	interferon-gamma-mediated signaling pathway	11/706	91/18862	0.000581158	0.00889699	0.00747219	MT2A/GBP1/HLA-DRB5/IFI30/IRF9/IRF2/NMI/PARP9/GBP2/TRIM21/HSP90AB1	11	2.05076
GO:1901992	positive regulation of mitotic cell cycle phase transition	11/706	91/18862	0.000581158	0.00889699	0.00747219	CCND3/CCNB1/TFDP1/DLGAP5/AIF1/CDK4/PLRG1/RCC2/UBE2C/LSM10/CDK1	11	2.05076
GO:0045185	maintenance of protein location	11/706	92/18862	0.000638218	0.00963046	0.00808819	PARK7/TXN/RER1/KEAP1/SRI/BCL3/NRROS/KDELR2/TWF2/HK1/PSMD10	11	2.01635
GO:0051204	protein insertion into mitochondrial membrane	10/706	48/18862	9.12792e-06	0.000278468	0.000233872	NDUFA13/YWHAH/ROMO1/YWHAE/TFDP1/TIMM10/TIMM8B/PDCD5/BID/GZMB	10	3.55523
GO:0090151	establishment of protein localization to mitochondrial membrane	10/706	53/18862	2.29852e-05	0.000604799	0.000507943	NDUFA13/YWHAH/ROMO1/YWHAE/TFDP1/TIMM10/TIMM8B/PDCD5/BID/GZMB	10	3.21839
GO:0001836	release of cytochrome c from mitochondria	10/706	55/18862	3.2229e-05	0.000793475	0.000666404	PLSCR3/PYCARD/PRELID1/GGCT/BAK1/IFI6/PSMD10/PPIF/PDCD5/BID	10	3.10047
GO:0007004	telomere maintenance via telomerase	10/706	68/18862	0.000206888	0.00385398	0.00323679	PTGES3/NOP10/CCT5/ACD/CCT6A/NEK7/TCP1/AURKB/GAR1/HSP90AB1	10	2.41409
GO:0006278	RNA-dependent DNA biosynthetic process	10/706	75/18862	0.000466462	0.00749544	0.00629508	PTGES3/NOP10/CCT5/ACD/CCT6A/NEK7/TCP1/AURKB/GAR1/HSP90AB1	10	2.1252
GO:0033046	negative regulation of sister chromatid segregation	9/706	42/18862	2.01522e-05	0.000542393	0.000455532	PTTG1/CDC20/PLK1/CCNB1/TRIP13/BUB1/SPDL1/AURKB/NDC80	9	3.26569
GO:0033048	negative regulation of mitotic sister chromatid segregation	9/706	42/18862	2.01522e-05	0.000542393	0.000455532	PTTG1/CDC20/PLK1/CCNB1/TRIP13/BUB1/SPDL1/AURKB/NDC80	9	3.26569
GO:2000816	negative regulation of mitotic sister chromatid separation	9/706	42/18862	2.01522e-05	0.000542393	0.000455532	PTTG1/CDC20/PLK1/CCNB1/TRIP13/BUB1/SPDL1/AURKB/NDC80	9	3.26569
GO:0051985	negative regulation of chromosome segregation	9/706	44/18862	2.99666e-05	0.000744708	0.000625447	PTTG1/CDC20/PLK1/CCNB1/TRIP13/BUB1/SPDL1/AURKB/NDC80	9	3.12801
GO:1905819	negative regulation of chromosome separation	9/706	44/18862	2.99666e-05	0.000744708	0.000625447	PTTG1/CDC20/PLK1/CCNB1/TRIP13/BUB1/SPDL1/AURKB/NDC80	9	3.12801
GO:0033047	regulation of mitotic sister chromatid segregation	9/706	45/18862	3.62264e-05	0.000861656	0.000723666	PTTG1/CDC20/PLK1/CCNB1/TRIP13/BUB1/SPDL1/AURKB/NDC80	9	3.06467
GO:0042398	cellular modified amino acid biosynthetic process	9/706	48/18862	6.20211e-05	0.00136706	0.00114813	PARK7/GGCT/GCLM/PLSCR1/MTHFD1/HAGH/ACADM/ATIC/FPGS	9	2.86421
GO:0007080	mitotic metaphase plate congression	9/706	50/18862	8.667e-05	0.00180898	0.00151928	CCNB1/CHMP4A/NUF2/SPDL1/AURKB/KIFC1/CENPE/CHAMP1/NDC80	9	2.74257
GO:0070534	protein K63-linked ubiquitination	9/706	57/18862	0.00024647	0.00447257	0.00375631	UBE2T/GPS2/UBE2N/OTUB1/UBE2V2/UBE2G1/PARP10/UBE2S/TRIM21	9	2.34944
GO:0046365	monosaccharide catabolic process	9/706	62/18862	0.00047068	0.00750593	0.00630389	PGAM1/GAPDH/NUDT5/PKM/TPI1/GALM/HK1/GALK1/PGM2	9	2.1246
GO:0070527	platelet aggregation	9/706	62/18862	0.00047068	0.00750593	0.00630389	ACTB/ACTG1/PLEK/CLIC1/PTPN6/ILK/FERMT3/CSRP1/FIBP	9	2.1246
GO:0051310	metaphase plate congression	9/706	64/18862	0.000597948	0.00908794	0.00763256	CCNB1/CHMP4A/NUF2/SPDL1/AURKB/KIFC1/CENPE/CHAMP1/NDC80	9	2.04153
GO:0071459	protein localization to chromosome, centromeric region	8/706	25/18862	2.27452e-06	7.98921e-05	6.70978e-05	CENPA/SPDL1/AURKB/ZWILCH/RCC2/CHAMP1/CDK1/NDC80	8	4.0975
GO:0050858	negative regulation of antigen receptor-mediated signaling pathway	8/706	30/18862	1.04257e-05	0.00030694	0.000257785	PVRIG/GBP1/GPS2/LGALS3/PTPN6/SH2D1A/CBLB/DGKZ	8	3.51295
GO:0008608	attachment of spindle microtubules to kinetochore	8/706	35/18862	3.55242e-05	0.000849803	0.000713712	CCNB1/NUF2/AURKB/CENPE/RCC2/CHAMP1/ECT2/NDC80	8	3.07068
GO:0017004	cytochrome complex assembly	8/706	36/18862	4.41875e-05	0.00102779	0.000863193	UQCC2/COX16/COA3/COX17/COA4/COX20/SCO2/COA6	8	2.9881
GO:0007094	mitotic spindle assembly checkpoint	8/706	37/18862	5.45434e-05	0.00123456	0.00103685	CDC20/PLK1/CCNB1/TRIP13/BUB1/SPDL1/AURKB/NDC80	8	2.90849
GO:0071173	spindle assembly checkpoint	8/706	37/18862	5.45434e-05	0.00123456	0.00103685	CDC20/PLK1/CCNB1/TRIP13/BUB1/SPDL1/AURKB/NDC80	8	2.90849
GO:0071174	mitotic spindle checkpoint	8/706	37/18862	5.45434e-05	0.00123456	0.00103685	CDC20/PLK1/CCNB1/TRIP13/BUB1/SPDL1/AURKB/NDC80	8	2.90849
GO:0031577	spindle checkpoint	8/706	38/18862	6.6842e-05	0.00145054	0.00121824	CDC20/PLK1/CCNB1/TRIP13/BUB1/SPDL1/AURKB/NDC80	8	2.83847
GO:0045841	negative regulation of mitotic metaphase/anaphase transition	8/706	39/18862	8.13587e-05	0.00174755	0.00146769	CDC20/PLK1/CCNB1/TRIP13/BUB1/SPDL1/AURKB/NDC80	8	2.75757
GO:1902100	negative regulation of metaphase/anaphase transition of cell cycle	8/706	41/18862	0.000118279	0.00235997	0.00198203	CDC20/PLK1/CCNB1/TRIP13/BUB1/SPDL1/AURKB/NDC80	8	2.62709
GO:0090199	regulation of release of cytochrome c from mitochondria	8/706	44/18862	0.000198731	0.00373507	0.00313692	PLSCR3/PYCARD/PRELID1/BAK1/PSMD10/PPIF/PDCD5/BID	8	2.4277
GO:0045839	negative regulation of mitotic nuclear division	8/706	47/18862	0.000319435	0.00560174	0.00470465	CDC20/PLK1/CCNB1/TRIP13/BUB1/SPDL1/AURKB/NDC80	8	2.25168
GO:0034501	protein localization to kinetochore	7/706	19/18862	3.39619e-06	0.000112582	9.45528e-05	SPDL1/AURKB/ZWILCH/RCC2/CHAMP1/CDK1/NDC80	7	3.94853
GO:0050860	negative regulation of T cell receptor signaling pathway	7/706	22/18862	1.04189e-05	0.00030694	0.000257785	PVRIG/GBP1/LGALS3/PTPN6/SH2D1A/CBLB/DGKZ	7	3.51295
GO:0051383	kinetochore organization	7/706	22/18862	1.04189e-05	0.00030694	0.000257785	SMC2/DLGAP5/CENPA/CENPW/NUF2/CENPE/NDC80	7	3.51295
GO:0008535	respiratory chain complex IV assembly	7/706	26/18862	3.52603e-05	0.000849803	0.000713712	COX16/COA3/COX17/COA4/COX20/SCO2/COA6	7	3.07068
GO:0033617	mitochondrial cytochrome c oxidase assembly	6/706	22/18862	0.000120126	0.00237432	0.00199408	COX16/COA3/COX17/COA4/COX20/SCO2	6	2.62446
GO:0019400	alditol metabolic process	6/706	23/18862	0.000157407	0.00305384	0.00256479	AKR1B1/TPI1/PGP/GOT1/GALK1/PCK2	6	2.51515
GO:0070199	establishment of protein localization to chromosome	6/706	27/18862	0.000406235	0.00671907	0.00564305	NABP2/CCT5/ACD/CCT6A/RUVBL2/TCP1	6	2.17269
GO:0061620	glycolytic process through glucose-6-phosphate	6/706	28/18862	0.00050081	0.00795627	0.00668211	PGAM1/GAPDH/PKM/TPI1/HK1/GALK1	6	2.09929
GO:0061615	glycolytic process through fructose-6-phosphate	6/706	29/18862	0.000611667	0.00926301	0.00777958	PGAM1/GAPDH/PKM/TPI1/HK1/GALK1	6	2.03325
GO:0051315	attachment of mitotic spindle microtubules to kinetochore	5/706	15/18862	0.000159071	0.00305794	0.00256823	NUF2/AURKB/CENPE/CHAMP1/NDC80	5	2.51457
GO:1904874	positive regulation of telomerase RNA localization to Cajal body	5/706	15/18862	0.000159071	0.00305794	0.00256823	NOP10/CCT5/CCT6A/RUVBL2/TCP1	5	2.51457
GO:0070200	establishment of protein localization to telomere	5/706	18/18862	0.000413359	0.00671907	0.00564305	NABP2/CCT5/ACD/CCT6A/TCP1	5	2.17269
GO:0070269	pyroptosis	5/706	18/18862	0.000413359	0.00671907	0.00564305	GZMA/GSDMD/CASP1/APIP/GZMB	5	2.17269
GO:1904872	regulation of telomerase RNA localization to Cajal body	5/706	18/18862	0.000413359	0.00671907	0.00564305	NOP10/CCT5/CCT6A/RUVBL2/TCP1	5	2.17269
GO:0090670	RNA localization to Cajal body	5/706	19/18862	0.000543813	0.0084171	0.00706914	NOP10/CCT5/CCT6A/RUVBL2/TCP1	5	2.07484
GO:0090671	telomerase RNA localization to Cajal body	5/706	19/18862	0.000543813	0.0084171	0.00706914	NOP10/CCT5/CCT6A/RUVBL2/TCP1	5	2.07484
GO:0090672	telomerase RNA localization	5/706	19/18862	0.000543813	0.0084171	0.00706914	NOP10/CCT5/CCT6A/RUVBL2/TCP1	5	2.07484
GO:0090685	RNA localization to nucleus	5/706	19/18862	0.000543813	0.0084171	0.00706914	NOP10/CCT5/CCT6A/RUVBL2/TCP1	5	2.07484
GO:0045039	protein insertion into mitochondrial inner membrane	4/706	11/18862	0.000520311	0.00820415	0.0068903	NDUFA13/ROMO1/TIMM10/TIMM8B	4	2.08597

## Sheet: Supplementary Table 4
Supplementary Table 4. Enriched KEGG signaling pathway of the up-regulated genes in B-ALL Trm cells in comparison to HI (P value < 0.05)
Abbreviations:
P.adjust = adjusted P value
-log10(P) = -log10(adjusted P value)
ID	Description	GeneRatio	BgRatio	Pvalue	P.adjust	Qvalue	GeneID	Count	-log10(P)
hsa05022	Pathways of neurodegeneration - multiple diseases	48/393	476/8115	7.68117e-07	3.77658e-05	3.09942e-05	4714/5683/5879/4701/126328/51079/5693/4717/5686/11315/4709/5690/5684/9246/4707/29796/9377/10383/356/5691/5685/84790/7326/5688/3028/4712/578/1965/7384/3845/5481/5706/836/4711/4702/4731/5532/7317/10131/5708/1616/840/4720/10105/10280/2882/5707/637	48	4.4229
hsa05014	Amyotrophic lateral sclerosis	43/393	364/8115	3.70117e-08	2.72962e-06	2.24018e-06	4714/9782/5683/5879/60/4701/126328/51079/5693/4717/5686/71/4709/5690/5684/4707/29796/9377/10383/79023/5691/5685/84790/5688/4712/1965/7384/5706/6396/834/836/4711/4702/4731/5532/5708/1616/4720/10280/2882/5707/637/10189	43	5.5639
hsa05012	Parkinson disease	41/393	266/8115	2.41611e-11	7.12753e-09	5.84954e-09	4714/5683/4701/126328/51079/5693/4717/5686/11315/4709/7295/5690/5684/9246/4707/29796/9377/9817/10383/5691/5685/84790/7326/5688/4712/1965/7384/27173/5706/836/4711/4702/4731/29985/7317/10131/5708/1616/4720/10105/5707	41	8.14706
hsa05010	Alzheimer disease	41/393	384/8115	1.22158e-06	5.00184e-05	4.10499e-05	4714/5683/4701/126328/51079/5693/4717/5686/4709/5690/5684/2597/4707/29796/9377/10383/5691/5685/84790/5688/3028/4712/1965/5293/7384/3845/5481/27173/5706/836/4711/4702/4731/5532/29985/5708/840/4720/10105/5707/637	41	4.30087
hsa05020	Prion disease	37/393	273/8115	9.41558e-09	9.25865e-07	7.59854e-07	4714/5683/5879/4701/126328/51079/5693/4717/5686/4709/5880/5690/5684/10963/4707/29796/9377/10383/3312/5691/5685/84790/5688/4712/1965/5293/7384/5706/836/4711/4702/4731/5532/5708/4720/10105/5707	37	6.03345
hsa05016	Huntington disease	36/393	306/8115	5.68888e-07	3.35644e-05	2.75462e-05	4714/5683/4701/126328/51079/5693/4717/5686/4709/5690/5684/4707/29796/9377/5441/10383/5691/5685/84790/5688/4712/7384/5706/3066/5440/836/4711/4702/4731/5437/5708/4720/10105/2882/5707/5433	36	4.47412
hsa04714	Thermogenesis	27/393	232/8115	1.89088e-05	0.0005071	0.000416175	4714/60/4701/126328/51079/4717/71/4709/4707/29796/9377/25915/86/51241/28958/4712/10063/51287/116228/7384/3845/388753/4711/4702/4731/4720/29078	27	3.29491
hsa04932	Non-alcoholic fatty liver disease	23/393	155/8115	1.35643e-06	5.00184e-05	4.10499e-05	4714/5879/4701/126328/51079/4717/4709/4707/29796/9377/356/4712/1965/5293/7384/836/4711/4702/4731/6945/840/4720/637	23	4.30087
hsa05170	Human immunodeficiency virus 1 infection	23/393	212/8115	0.000228298	0.00396164	0.0032513	5879/6891/59345/5880/2790/915/9133/891/356/6890/2783/9978/2787/578/917/5293/3845/1174/836/164668/5532/983/637	23	2.40213
hsa05208	Chemical carcinogenesis - reactive oxygen species	23/393	223/8115	0.000475743	0.00738654	0.0060621	4714/5879/4701/126328/51079/3162/4717/4709/4707/29796/9377/9817/873/4712/10327/5293/7384/3845/4711/4702/4731/4720/10105	23	2.13156
hsa03010	Ribosome	22/393	158/8115	6.72428e-06	0.000220407	0.000180887	6150/51023/6182/51065/200916/63931/54948/64979/55168/63875/28998/29074/10573/51373/55052/64983/51121/51318/51081/6183/29088/79590	22	3.65677
hsa05169	Epstein-Barr virus infection	20/393	202/8115	0.00180923	0.0232053	0.0190445	5879/6891/3127/10379/890/896/915/3108/6890/578/917/5293/5706/3066/836/1019/5708/3455/5707/637	20	1.63441
hsa05415	Diabetic cardiomyopathy	20/393	203/8115	0.00191962	0.0235953	0.0193646	4714/5879/4701/126328/51079/4717/4709/5880/2597/4707/29796/9377/4712/5293/7384/4711/4702/4731/4720/10105	20	1.62717
hsa04110	Cell cycle	19/393	126/8115	8.95674e-06	0.000264224	0.000216847	7533/9232/7531/890/991/896/9133/5347/891/7027/9978/699/3066/4174/1019/246184/4171/983/1029	19	3.57803
hsa00190	Oxidative phosphorylation	19/393	134/8115	2.20642e-05	0.000542411	0.000445154	4714/4701/126328/51079/4717/4709/4707/29796/9377/4712/10063/5464/7384/4711/4702/4731/526/4720/51382	19	3.26567
hsa04210	Apoptosis	18/393	136/8115	9.13416e-05	0.00179639	0.00147429	60/71/5551/1075/356/84790/839/578/1965/5293/3845/332/836/1616/840/9131/637/3002	18	2.7456
hsa03040	Spliceosome	18/393	147/8115	0.000248756	0.00407683	0.00334584	6637/7307/84321/57819/7919/23658/6426/8683/3312/11157/84950/51645/1665/55110/5356/10929/9416/10189	18	2.38968
hsa04621	NOD-like receptor signaling pathway	18/393	184/8115	0.00343083	0.0348998	0.0286422	2633/7295/7531/10379/29108/114769/51393/9051/10616/115362/79792/834/11345/140609/2634/79184/3455/3326	18	1.45718
hsa04141	Protein processing in endoplasmic reticulum	17/393	171/8115	0.00373046	0.0354995	0.0291343	3312/9978/7326/10130/578/1965/23640/6747/51128/10113/9601/6396/10808/10134/3703/7321/3326	17	1.44978
hsa05164	Influenza A	17/393	171/8115	0.00373046	0.0354995	0.0291343	60/3127/71/10379/896/29108/356/3108/578/1965/5293/834/836/1019/3455/637/3838	17	1.44978
hsa04650	Natural killer cell mediated cytotoxicity	16/393	131/8115	0.000559507	0.00825274	0.00677299	5879/5551/3932/5880/22914/5777/4068/356/5293/3845/3937/836/5532/3455/637/3002	16	2.0834
hsa05162	Measles	16/393	139/8115	0.0010736	0.0150815	0.0123774	10379/896/915/3312/356/3561/578/917/1965/5293/9367/836/1019/868/3455/637	16	1.82155
hsa04723	Retrograde endocannabinoid signaling	16/393	148/8115	0.00208349	0.0236396	0.0194009	4714/4701/126328/51079/59345/4717/4709/2790/4707/2783/4712/2787/4711/4702/4731/4720	16	1.62636
hsa03050	Proteasome	15/393	46/8115	1.87126e-09	2.76011e-07	2.26521e-07	5683/5693/5698/5686/5696/5690/5721/5684/5699/5691/5685/5688/5706/5708/5707	15	6.55907
hsa01200	Carbon metabolism	14/393	115/8115	0.00126155	0.0169163	0.0138831	5223/2597/29968/5315/6888/7167/2806/3419/283871/1892/3098/2805/8803/5634	14	1.7717
hsa01230	Biosynthesis of amino acids	13/393	75/8115	5.40025e-05	0.00113791	0.000933878	5223/2597/4144/29968/5315/6888/7167/2806/27430/3419/587/2805/5634	13	2.94389
hsa04115	p53 signaling pathway	12/393	73/8115	0.000176605	0.00325615	0.00267231	896/9133/891/51246/3732/836/1019/6241/51512/983/637/1029	12	2.4873
hsa04660	T cell receptor signaling pathway	12/393	104/8115	0.00430121	0.0384502	0.0315559	3932/5133/5777/915/917/5293/3845/3937/1019/5532/868/926	12	1.4151
hsa04612	Antigen processing and presentation	10/393	78/8115	0.00417647	0.0384502	0.0315559	6891/3127/5721/10437/3312/3108/6890/4802/926/3326	10	1.4151
hsa03030	DNA replication	9/393	36/8115	3.91886e-05	0.000889279	0.000729828	84153/79621/5984/5983/4174/10535/4171/5557/23649	9	3.05096
hsa05416	Viral myocarditis	9/393	60/8115	0.00219925	0.0240289	0.0197204	5879/60/3127/71/5551/5880/3108/836/637	9	1.61927
hsa00010	Glycolysis / Gluconeogenesis	9/393	67/8115	0.0047234	0.0409824	0.0336341	5223/2597/5315/7167/10327/130589/3098/5106/55276	9	1.3874
hsa00270	Cysteine and methionine metabolism	8/393	51/8115	0.00287347	0.030274	0.0248458	4144/29968/2806/27430/2730/587/2805/51074	8	1.51893
hsa05340	Primary immunodeficiency	7/393	38/8115	0.00202925	0.0236396	0.0194009	6891/3932/915/6890/3561/7374/926	7	1.62636

## Sheet: Supplementary Table 5
Supplementary Table 5. Top 100 genes that had most significantly correlated (or anti-correlated) expression profile (ordered by Q value) to the CD4+ and CD8+ T cell fate trajectory pseudotime
Abbreviations:
pval = P value
qval = Q value
Gene	pval	qval	Lineage
CHI3L2	0	0	CD8
CTSW	0	0	CD8
FXYD2	0	0	CD8
CD27	0	0	CD8
LAG3	0	0	CD8
KLRD1	0	0	CD8
COTL1	0	0	CD8
CNN2	0	0	CD8
CXCR6	0	0	CD8
FGFBP2	0	0	CD8
GZMK	0	0	CD8
CD74	0	0	CD8
MCM7	0	0	CD8
CD38	1.36457e-299	1.35229e-296	CD8
MALAT1	2.96459e-291	2.74204e-288	CD8
TRBV4-1	1.37063e-283	1.18851e-280	CD8
HOPX	2.48865e-283	2.03103e-280	CD8
HAVCR2	3.07682e-274	2.37154e-271	CD8
HMOX1	3.25824e-271	2.3792e-268	CD8
GZMH	6.42345e-266	4.45595e-263	CD8
TXNIP	2.63676e-265	1.74202e-262	CD8
GAPDH	3.07315e-259	1.93804e-256	CD8
TIMD4	2.68783e-255	1.62135e-252	CD8
RPS29	3.50568e-224	2.02657e-221	CD8
GZMA	4.52155e-218	2.50928e-215	CD8
SIRPG	4.92682e-216	2.62902e-213	CD8
CEBPD	1.48107e-210	7.61053e-208	CD8
ANXA1	2.92076e-210	1.44724e-207	CD8
LIMS1	5.05237e-206	2.41712e-203	CD8
DENND2D	1.35401e-197	6.26183e-195	CD8
PLAC8	5.43264e-194	2.43137e-191	CD8
RPL3	6.47191e-194	2.80598e-191	CD8
TRBV5-1	1.54484e-193	6.49489e-191	CD8
IL7R	1.77743e-187	7.25294e-185	CD8
TIGIT	7.0301e-177	2.78673e-174	CD8
TRBV27	1.06459e-176	4.10283e-174	CD8
FCMR	5.8552e-170	2.19554e-167	CD8
HBB	7.37646e-167	2.69319e-164	CD8
GNLY	2.38912e-159	8.49913e-157	CD8
CD82	3.13799e-154	1.08841e-151	CD8
GZMM	1.63768e-152	5.54174e-150	CD8
LIMD2	4.22158e-151	1.39453e-148	CD8
RPS27	1.44531e-150	4.6633e-148	CD8
FCRL6	5.42266e-150	1.70986e-147	CD8
TYROBP	8.95299e-147	2.76031e-144	CD8
TSC22D3	6.89173e-145	2.07861e-142	CD8
ITM2A	4.14212e-141	1.22272e-138	CD8
CCL5	1.30505e-140	3.77214e-138	CD8
PTPRCAP	1.81325e-140	5.13409e-138	CD8
S1PR5	3.99779e-140	1.10931e-137	CD8
MT-ND4	1.39583e-138	3.79721e-136	CD8
LYST	3.14845e-138	8.40031e-136	CD8
RPS27A	1.76064e-137	4.60888e-135	CD8
KLRB1	3.00737e-136	7.72672e-134	CD8
TRBV5-6	5.58854e-134	1.40974e-131	CD8
ACTG1	8.87883e-134	2.19973e-131	CD8
SIT1	2.57123e-133	6.25847e-131	CD8
RPS12	2.09939e-132	5.02189e-130	CD8
TMEM155	9.20735e-130	2.16513e-127	CD8
CD28	2.48098e-126	5.73685e-124	CD8
RPL10A	2.85879e-125	6.50212e-123	CD8
TRBV9	6.57215e-125	1.47068e-122	CD8
LIME1	4.91305e-123	1.08196e-120	CD8
SH2D1A	2.07124e-120	4.49006e-118	CD8
EEF1B2	1.45214e-118	3.09953e-116	CD8
KLRF1	3.71185e-118	7.80276e-116	CD8
ZEB2	2.93347e-116	6.07447e-114	CD8
ANXA5	7.8273e-116	1.597e-113	CD8
PTMS	2.87829e-115	5.78744e-113	CD8
FYB	2.53828e-114	5.03087e-112	CD8
CPNE2	1.43126e-113	2.7968e-111	CD8
PDCD1	2.5206e-113	4.85705e-111	CD8
ACP5	1.9905e-112	3.78303e-110	CD8
RPS4Y1	7.75191e-112	1.45338e-109	CD8
XCL2	3.0916e-111	5.71906e-109	CD8
UCP2	8.50178e-111	1.55202e-108	CD8
ZNF683	6.68137e-106	1.20386e-103	CD8
EEF1A1	5.23517e-105	9.31189e-103	CD8
RPS3A	2.56089e-104	4.49744e-102	CD8
TRBV7-8	2.13601e-103	3.70437e-101	CD8
FKBP1A	3.34879e-103	5.73594e-101	CD8
S1PR4	2.06665e-100	3.49668e-98	CD8
CORO1A	3.37623e-99	5.64359e-97	CD8
RGS10	1.85843e-98	3.06951e-96	CD8
CXCR4	4.66233e-98	7.61002e-96	CD8
ENTPD1	2.23626e-97	3.60765e-95	CD8
HLA-DRA	2.66184e-97	4.24487e-95	CD8
RPL9	5.6636e-97	8.92919e-95	CD8
NUCB2	1.09838e-96	1.71224e-94	CD8
NPDC1	9.90944e-95	1.5276e-92	CD8
ASB2	2.02763e-94	3.09135e-92	CD8
GLUL	3.05652e-94	4.60936e-92	CD8
CBLB	6.09749e-94	9.09641e-92	CD8
RPL30	6.6613e-94	9.83179e-92	CD8
S100A4	6.45258e-93	9.42349e-91	CD8
MT-RNR2	3.94958e-92	5.70796e-90	CD8
PTGDS	1.83955e-90	2.63112e-88	CD8
CXCR3	2.97876e-90	4.21707e-88	CD8
RPS21	6.18685e-90	8.67034e-88	CD8
RPS6	9.16664e-90	1.27178e-87	CD8
TXNIP	0	0	CD4
CD27	0	0	CD4
KLRB1	0	0	CD4
GZMH	0	0	CD4
COTL1	0	0	CD4
ACTG1	0	0	CD4
IL7R	0	0	CD4
GZMK	0	0	CD4
CD74	0	0	CD4
DENND2D	1.40586e-268	1.95316e-265	CD4
FGFBP2	1.43895e-258	1.8174e-255	CD4
CNN2	1.15581e-257	1.33814e-254	CD4
TIGIT	1.63275e-256	1.74491e-253	CD4
SELL	7.24552e-241	7.19015e-238	CD4
MT-ND4	2.30679e-231	2.13655e-228	CD4
GIMAP4	2.58923e-229	2.24826e-226	CD4
GAPDH	2.01892e-221	1.64993e-218	CD4
CHI3L2	1.71702e-211	1.32526e-208	CD4
GNLY	1.24521e-195	9.10512e-193	CD4
HLA-DRA	7.48466e-195	5.19922e-192	CD4
RPS29	1.79687e-178	1.18876e-175	CD4
MT2A	4.22659e-167	2.66909e-164	CD4
CXCR6	4.0765e-166	2.46238e-163	CD4
FYB	5.96045e-160	3.45035e-157	CD4
HOPX	5.42289e-158	3.01361e-155	CD4
MT-ATP8	2.44471e-156	1.30632e-153	CD4
TSC22D3	1.45125e-150	7.4675e-148	CD4
ANXA1	1.10327e-148	5.4742e-146	CD4
MT-ND2	1.4068e-145	6.73954e-143	CD4
RPS27	4.60938e-144	2.1346e-141	CD4
FXYD2	1.74427e-141	7.81716e-139	CD4
CD38	4.37655e-141	1.90011e-138	CD4
MALAT1	1.15837e-139	4.87672e-137	CD4
GZMA	1.44769e-135	5.91551e-133	CD4
FCMR	4.6727e-132	1.85479e-129	CD4
TRBV5-6	3.09384e-131	1.19397e-128	CD4
CTSW	1.49658e-130	5.61946e-128	CD4
SIRPG	3.16387e-128	1.15673e-125	CD4
TRBV5-4	1.22688e-127	4.37054e-125	CD4
CD8B	3.96318e-127	1.37651e-124	CD4
LIMD2	9.11429e-127	3.08841e-124	CD4
TRBV4-1	6.6428e-126	2.19734e-123	CD4
HMOX1	3.61248e-124	1.16717e-121	CD4
HAVCR2	7.6955e-116	2.42986e-113	CD4
LAG3	1.50412e-114	4.64372e-112	CD4
NUCB2	1.99198e-108	6.01621e-106	CD4
RPS27A	1.74596e-103	5.16099e-101	CD4
ACTB	8.33643e-102	2.41287e-99	CD4
RPL3	2.0274e-100	5.7483e-98	CD4
S100A4	3.57006e-99	9.91978e-97	CD4
TRBV6-1	9.29714e-99	2.53265e-96	CD4
LYST	1.1114e-97	2.96937e-95	CD4
JUNB	2.33309e-97	6.11578e-95	CD4
CCR7	2.92355e-96	7.52164e-94	CD4
SUB1	6.11831e-96	1.54549e-93	CD4
MT-ND5	1.89899e-95	4.71118e-93	CD4
TRBV6-6	2.32378e-95	5.6639e-93	CD4
STK17A	2.40694e-93	5.76546e-91	CD4
MT-ND4L	3.9885e-92	9.3919e-90	CD4
SPON2	9.7233e-91	2.25143e-88	CD4
TRBV3-1	1.94337e-90	4.42611e-88	CD4
PTPRCAP	2.08194e-90	4.66523e-88	CD4
RAC2	2.15516e-89	4.75263e-87	CD4
TCF7	7.43469e-89	1.61391e-86	CD4
SH2D1A	3.53028e-88	7.54557e-86	CD4
TRBV29-1	2.63388e-87	5.54433e-85	CD4
UCP2	2.85068e-87	5.91112e-85	CD4
LGALS1	5.02575e-85	1.02681e-82	CD4
MT-CYB	1.2897e-83	2.59678e-81	CD4
CRIP1	3.58963e-82	7.12438e-80	CD4
TPM4	4.96969e-82	9.7245e-80	CD4
ZEB2	1.00251e-80	1.93442e-78	CD4
CXCL13	1.96047e-80	3.73107e-78	CD4
CD320	2.29407e-80	4.30696e-78	CD4
CD28	3.345e-79	6.19627e-77	CD4
GYPC	5.62658e-79	1.02855e-76	CD4
TIMD4	1.19408e-77	2.15446e-75	CD4
MT-RNR2	1.32484e-77	2.35974e-75	CD4
RPL34	6.67501e-76	1.17387e-73	CD4
ITGB1	2.43279e-74	4.22484e-72	CD4
TMSB4X	5.65456e-74	9.69861e-72	CD4
LIMS1	7.56086e-74	1.28101e-71	CD4
CORO1A	1.88809e-73	3.16039e-71	CD4
LGALS3	3.07835e-73	5.09137e-71	CD4
RPL37A	1.95087e-71	3.18864e-69	CD4
TRBV6-5	2.31284e-71	3.73631e-69	CD4
TRBV4-2	4.63925e-71	7.4084e-69	CD4
MT-ATP6	5.029e-71	7.93953e-69	CD4
EOMES	1.42872e-69	2.23024e-67	CD4
LIME1	2.41806e-69	3.73268e-67	CD4
TRAV19	2.71446e-69	4.14418e-67	CD4
RPS4Y1	1.20326e-68	1.81705e-66	CD4
RPL30	1.73179e-67	2.58707e-65	CD4
MT1E	9.38585e-67	1.37261e-64	CD4
PFN1	9.29751e-67	1.37261e-64	CD4
LDHB	1.69893e-66	2.45867e-64	CD4
GIMAP7	1.39993e-65	2.00507e-63	CD4
RPS12	4.21714e-65	5.97845e-63	CD4
RPS14	5.15695e-65	7.23692e-63	CD4
KLF2	5.6185e-65	7.80578e-63	CD4

## Sheet: Supplementary Table 6
Supplementary Table 6. DEGs among different branched state of cell fate trajectory analysis (adjusted P value < 0.01 & absolute value of average logaritmic fold change ≥ 1)
Abbreviations:
avg_logFC = average logaritmic fold change
p_val = P value
p_val_adj = adjusted P value
p_val	avg_log2FC	pct.1	pct.2	p_val_adj	State	Gene	Lineage
3.97484e-237	4.18438	0.891	0.068	5.6709e-233	1	KIAA0101	CD4
1.48575e-231	5.53622	0.794	0.015	2.11971e-227	1	TYMS	CD4
1.43164e-224	4.23061	0.822	0.038	2.04252e-220	1	MKI67	CD4
1.35212e-218	4.39403	0.949	0.231	1.92906e-214	1	STMN1	CD4
5.45906e-217	5.38639	0.764	0.018	7.78844e-213	1	RRM2	CD4
4.8207e-200	3.86134	0.701	0.007	6.87769e-196	1	BIRC5	CD4
2.98261e-197	3.8917	0.705	0.012	4.25529e-193	1	TK1	CD4
8.63301e-197	3.44795	0.719	0.017	1.23167e-192	1	ZWINT	CD4
3.6413e-189	1.65944	1	0.993	5.19505e-185	1	GAPDH	CD4
2.38255e-188	3.5554	0.687	0.013	3.39918e-184	1	CLSPN	CD4
5.63494e-186	3.43186	0.679	0.014	8.03936e-182	1	CDT1	CD4
5.83828e-185	3.05148	0.689	0.017	8.32947e-181	1	CENPW	CD4
9.66179e-178	3.67531	0.628	0.004	1.37845e-173	1	GINS2	CD4
3.76178e-177	3.52743	0.62	0.001	5.36694e-173	1	UHRF1	CD4
8.24877e-177	4.03129	0.638	0.009	1.17685e-172	1	CCNA2	CD4
3.02401e-175	3.32277	0.632	0.007	4.31436e-171	1	ASF1B	CD4
1.72796e-174	2.29393	0.998	0.836	2.46528e-170	1	HMGN2	CD4
1.30305e-173	3.47428	0.657	0.018	1.85906e-169	1	CDKN3	CD4
9.22101e-172	3.10989	0.754	0.066	1.31556e-167	1	DHFR	CD4
2.44295e-170	3.07608	0.758	0.074	3.48536e-166	1	CENPM	CD4
5.03556e-170	3.67407	0.616	0.007	7.18423e-166	1	CCNB2	CD4
6.31451e-169	3.16634	0.903	0.24	9.00891e-165	1	FABP5	CD4
8.23288e-169	-2.11702	1	1	1.17458e-164	1	MALAT1	CD4
1.05546e-166	3.63215	0.663	0.027	1.50582e-162	1	TOP2A	CD4
1.81595e-166	3.03038	0.626	0.012	2.59082e-162	1	MCM2	CD4
7.13883e-166	3.53698	0.659	0.028	1.0185e-161	1	CENPF	CD4
1.17997e-163	2.8612	0.733	0.062	1.68346e-159	1	SMC2	CD4
3.44562e-162	3.05875	0.677	0.037	4.91587e-158	1	FEN1	CD4
4.3585e-159	2.91394	0.606	0.014	6.21827e-155	1	CENPU	CD4
6.96482e-159	2.69762	0.642	0.025	9.93672e-155	1	HMGB3	CD4
4.18778e-158	4.20128	0.933	0.446	5.9747e-154	1	TUBA1B	CD4
4.86576e-158	2.76374	0.634	0.023	6.94197e-154	1	MCM4	CD4
1.61545e-157	1.78267	0.988	0.604	2.30477e-153	1	H2AFV	CD4
1.54432e-156	-1.18696	1	1	2.20329e-152	1	RPS27	CD4
2.08257e-156	2.83814	0.899	0.237	2.9712e-152	1	PTTG1	CD4
5.56408e-156	3.34501	0.657	0.038	7.93827e-152	1	NUSAP1	CD4
5.1295e-155	4.09084	0.558	0.002	7.31826e-151	1	UBE2C	CD4
1.73638e-154	2.8481	0.822	0.159	2.47729e-150	1	MCM5	CD4
4.82121e-154	-3.33834	0.784	0.967	6.87842e-150	1	TXNIP	CD4
3.1487e-151	3.53021	0.614	0.029	4.49224e-147	1	TPX2	CD4
4.83424e-151	3.5711	0.576	0.012	6.89702e-147	1	ASPM	CD4
8.42571e-150	3.08057	0.741	0.106	1.2021e-145	1	MCM7	CD4
9.66258e-149	2.62055	0.988	0.667	1.37856e-144	1	H2AFZ	CD4
5.90592e-148	3.12604	0.939	0.543	8.42597e-144	1	HMGB2	CD4
2.99609e-147	2.93967	0.776	0.133	4.27452e-143	1	PCNA	CD4
9.98021e-147	1.69759	0.994	0.74	1.42388e-142	1	RAN	CD4
1.09758e-146	2.36671	0.596	0.02	1.56592e-142	1	WDR34	CD4
1.74243e-146	3.03711	0.541	0.005	2.48593e-142	1	KIFC1	CD4
3.28878e-146	2.696	0.665	0.053	4.69211e-142	1	UBE2T	CD4
7.65115e-146	2.30364	0.648	0.041	1.09159e-141	1	CENPN	CD4
1.18697e-145	2.40417	0.576	0.014	1.69345e-141	1	TCF19	CD4
3.47899e-145	2.50224	0.699	0.068	4.96347e-141	1	MAD2L1	CD4
1.32498e-144	2.77003	0.529	0.003	1.89034e-140	1	MYBL2	CD4
1.12989e-143	2.43015	0.82	0.162	1.61201e-139	1	LMNB1	CD4
4.12885e-143	2.73141	0.545	0.009	5.89063e-139	1	RAD51	CD4
1.828e-142	2.70536	0.529	0.005	2.60801e-138	1	CEP55	CD4
1.90021e-142	3.93709	0.521	0.003	2.71103e-138	1	CDC20	CD4
6.57605e-142	2.66129	0.521	0.003	9.38205e-138	1	DTL	CD4
9.01049e-142	1.629	0.986	0.678	1.28553e-137	1	COTL1	CD4
1.90268e-141	3.0178	0.962	0.576	2.71455e-137	1	TUBB	CD4
1.1994e-140	2.55849	0.661	0.054	1.71119e-136	1	CKS1B	CD4
1.98134e-140	2.30939	0.562	0.016	2.82678e-136	1	TIMELESS	CD4
2.39534e-140	2.57602	0.523	0.005	3.41744e-136	1	TROAP	CD4
1.02164e-138	1.48512	0.994	0.739	1.45757e-134	1	SLC25A5	CD4
1.50164e-138	2.31527	0.574	0.022	2.14239e-134	1	FANCI	CD4
7.21635e-138	2.17927	0.735	0.083	1.02956e-133	1	DTYMK	CD4
1.89654e-137	2.0093	0.61	0.033	2.7058e-133	1	CENPH	CD4
5.74128e-137	2.02342	0.891	0.23	8.19109e-133	1	NUDT1	CD4
1.09843e-136	2.52976	0.556	0.019	1.56713e-132	1	PRR11	CD4
2.33794e-136	-1.29281	0.994	0.996	3.33553e-132	1	HLA-E	CD4
4.22916e-135	1.34688	1	0.962	6.03374e-131	1	HMGB1	CD4
4.26377e-134	1.03409	0.998	0.91	6.08313e-130	1	CHCHD2	CD4
5.44707e-134	1.24428	1	0.898	7.77133e-130	1	YBX1	CD4
8.63413e-134	2.15335	0.608	0.038	1.23183e-129	1	TUBG1	CD4
1.21928e-133	2.2997	0.725	0.098	1.73955e-129	1	PHF19	CD4
2.09991e-133	2.7282	0.525	0.013	2.99594e-129	1	AURKB	CD4
2.30987e-133	2.13542	0.671	0.062	3.29549e-129	1	RNASEH2A	CD4
4.7484e-133	2.29112	0.685	0.074	6.77455e-129	1	GMNN	CD4
4.71766e-130	1.16842	0.998	0.802	6.73068e-126	1	COX8A	CD4
1.1044e-129	2.21615	0.871	0.26	1.57565e-125	1	NASP	CD4
2.12018e-129	2.13359	0.521	0.013	3.02486e-125	1	GGH	CD4
8.11978e-129	2.7081	0.693	0.098	1.15845e-124	1	H2AFX	CD4
8.39399e-129	1.17225	1	0.952	1.19757e-124	1	HNRNPA2B1	CD4
8.89506e-129	2.3714	0.632	0.057	1.26906e-124	1	PAICS	CD4
1.41716e-128	2.38176	0.648	0.065	2.02186e-124	1	HELLS	CD4
7.16642e-128	2.57932	0.525	0.019	1.02243e-123	1	NCAPG	CD4
7.89446e-128	2.38943	0.772	0.155	1.1263e-123	1	MCM3	CD4
3.1052e-127	2.33439	0.679	0.083	4.43019e-123	1	MCM6	CD4
2.32628e-126	2.26625	0.511	0.014	3.3189e-122	1	BRCA1	CD4
8.54371e-126	2.32952	0.786	0.17	1.21893e-121	1	HNRNPAB	CD4
1.2472e-125	1.52106	0.988	0.668	1.77938e-121	1	SNRPG	CD4
3.81711e-125	2.42966	0.511	0.015	5.44586e-121	1	NUF2	CD4
5.1877e-125	2.40906	0.517	0.018	7.4013e-121	1	CASC5	CD4
8.28649e-125	1.81939	0.919	0.331	1.18223e-120	1	RPA3	CD4
1.31952e-124	2.02363	0.687	0.083	1.88256e-120	1	RFC4	CD4
4.00496e-124	1.12463	1	0.998	5.71388e-120	1	PTMA	CD4
5.38707e-124	2.22914	0.576	0.039	7.68573e-120	1	RBBP8	CD4
1.06238e-123	2.15404	0.529	0.022	1.5157e-119	1	CCDC34	CD4
2.43811e-123	1.64427	0.98	0.602	3.47846e-119	1	DEK	CD4
7.70014e-123	2.13762	0.935	0.496	1.09858e-118	1	DUT	CD4
7.82513e-123	2.40971	0.818	0.179	1.11641e-118	1	CKS2	CD4
6.69593e-122	2.18478	0.513	0.019	9.55309e-118	1	CHEK1	CD4
4.03736e-121	2.55218	0.572	0.043	5.7601e-117	1	UBE2S	CD4
1.10328e-120	1.24862	0.998	0.746	1.57405e-116	1	ANP32B	CD4
1.64915e-119	2.03973	0.622	0.06	2.35285e-115	1	LIG1	CD4
8.24778e-119	1.77253	0.671	0.077	1.17671e-114	1	BCL2L12	CD4
3.04845e-118	2.01691	0.774	0.151	4.34923e-114	1	RRM1	CD4
4.26963e-118	2.12404	0.76	0.157	6.09147e-114	1	CDCA7	CD4
6.17499e-118	1.83451	0.713	0.105	8.80986e-114	1	SNRNP25	CD4
8.64934e-118	-1.58688	0.96	0.965	1.234e-113	1	BTG1	CD4
1.47996e-116	2.17418	0.657	0.084	2.11146e-112	1	ATAD2	CD4
2.21909e-116	2.72538	0.517	0.028	3.16597e-112	1	CENPE	CD4
6.93086e-115	2.11007	0.543	0.038	9.88825e-111	1	CHAF1A	CD4
8.30209e-113	1.81548	0.513	0.027	1.18446e-108	1	DSN1	CD4
1.90529e-112	1.71686	0.681	0.09	2.71828e-108	1	ACOT7	CD4
4.9868e-112	1.68887	0.923	0.344	7.11467e-108	1	LSM4	CD4
7.65646e-112	1.79457	0.711	0.11	1.09235e-107	1	NCAPD2	CD4
6.16856e-111	1.82662	0.58	0.053	8.80069e-107	1	WDR76	CD4
1.38843e-110	2.6284	0.808	0.252	1.98087e-106	1	TUBB4B	CD4
2.47156e-109	1.7348	0.545	0.041	3.52617e-105	1	NCAPD3	CD4
1.95919e-108	1.81378	0.59	0.06	2.79518e-104	1	RFC2	CD4
2.26695e-108	1.28788	0.994	0.746	3.23426e-104	1	PGAM1	CD4
6.84478e-108	1.99502	0.717	0.135	9.76545e-104	1	DNAJC9	CD4
8.03042e-108	1.88659	0.848	0.256	1.1457e-103	1	TMPO	CD4
8.91829e-108	2.16793	0.784	0.185	1.27237e-103	1	TUBA1C	CD4
3.81898e-107	1.53483	0.947	0.43	5.44854e-103	1	SNRPD1	CD4
4.50194e-107	1.87316	0.768	0.161	6.42292e-103	1	IMPDH2	CD4
8.92906e-107	1.48897	0.935	0.405	1.27391e-102	1	TXNDC17	CD4
1.34566e-106	1.54321	0.945	0.402	1.91985e-102	1	PRDX3	CD4
4.18672e-106	1.62829	0.758	0.141	5.9732e-102	1	TFDP1	CD4
4.18042e-105	-1.32474	0.974	0.995	5.96421e-101	1	IFITM1	CD4
6.83598e-105	1.6604	0.911	0.334	9.7529e-101	1	CARHSP1	CD4
7.74845e-105	1.78524	0.867	0.288	1.10547e-100	1	ANP32E	CD4
1.25644e-104	1.87527	0.82	0.222	1.79256e-100	1	SMC4	CD4
1.54416e-104	1.8254	0.703	0.126	2.20305e-100	1	EZH2	CD4
2.61275e-104	1.53424	0.974	0.732	3.72761e-100	1	TPI1	CD4
7.15632e-104	1.05581	0.994	0.787	1.02099e-99	1	ATP5G3	CD4
1.73791e-103	1.5427	0.935	0.391	2.47948e-99	1	H2AFY	CD4
1.99829e-103	1.71412	0.554	0.052	2.85096e-99	1	LRR1	CD4
4.30615e-103	1.59031	0.517	0.038	6.14358e-99	1	TEX30	CD4
8.23677e-103	1.6113	0.808	0.199	1.17514e-98	1	THOC3	CD4
1.73741e-101	3.49114	0.962	0.537	2.47877e-97	1	HIST1H4C	CD4
3.33178e-101	1.76091	0.885	0.368	4.75345e-97	1	RANBP1	CD4
3.5352e-101	1.38631	0.982	0.659	5.04366e-97	1	TXN	CD4
6.70898e-101	1.41555	0.958	0.41	9.5717e-97	1	YWHAE	CD4
1.2077e-100	1.8204	0.721	0.148	1.72302e-96	1	TMEM106C	CD4
6.31575e-100	1.11404	1	0.763	9.01068e-96	1	PSME2	CD4
6.96956e-100	1.40308	0.986	0.711	9.94347e-96	1	LDHA	CD4
7.75847e-100	1.76198	0.913	0.382	1.1069e-95	1	HSPD1	CD4
1.21203e-99	1.5507	0.554	0.055	1.72921e-95	1	HIRIP3	CD4
1.28196e-98	-1.53157	0.96	0.968	1.82897e-94	1	ZFP36L2	CD4
1.92235e-98	1.65242	0.503	0.039	2.74262e-94	1	SLC43A3	CD4
3.34119e-98	1.44944	0.842	0.197	4.76688e-94	1	MRPL27	CD4
3.91519e-98	1.22347	0.988	0.658	5.5858e-94	1	CALM3	CD4
4.10372e-98	1.43137	0.57	0.063	5.85478e-94	1	RPL39L	CD4
1.14683e-97	1.60847	0.665	0.109	1.63618e-93	1	AHCY	CD4
1.16261e-97	2.15577	0.618	0.093	1.65869e-93	1	KPNA2	CD4
2.19796e-97	1.43737	0.968	0.475	3.13582e-93	1	TPM4	CD4
2.64215e-97	1.09542	1	0.935	3.76956e-93	1	VIM	CD4
4.23006e-97	1.57378	0.925	0.394	6.03503e-93	1	HMGA1	CD4
1.1234e-96	1.63089	0.642	0.101	1.60276e-92	1	MTHFD1	CD4
1.20709e-95	1.2354	0.992	0.76	1.72215e-91	1	ENO1	CD4
3.91495e-95	1.69755	0.556	0.066	5.58546e-91	1	C19orf48	CD4
9.43942e-95	1.38416	0.675	0.112	1.34672e-90	1	YEATS4	CD4
2.53031e-94	1.52929	0.735	0.154	3.61e-90	1	CBX5	CD4
6.76332e-94	1.02605	0.988	0.72	9.64923e-90	1	COX5A	CD4
1.07526e-93	1.21134	0.976	0.632	1.53407e-89	1	SNRPB	CD4
6.47234e-93	1.33387	0.952	0.469	9.23408e-89	1	CBX3	CD4
9.8738e-93	1.60294	0.806	0.232	1.4087e-88	1	SMC1A	CD4
1.06034e-92	1.48946	0.871	0.307	1.51279e-88	1	DDX39A	CD4
1.49683e-92	3.01266	0.513	0.063	2.13552e-88	1	HIST1H1B	CD4
3.93036e-92	1.74334	0.651	0.117	5.60745e-88	1	KIF20B	CD4
5.95149e-92	-1.23231	0.968	0.936	8.49099e-88	1	CD37	CD4
8.90452e-92	1.34511	0.98	0.657	1.27041e-87	1	PKM	CD4
3.66955e-91	1.37507	0.972	0.589	5.23535e-87	1	HN1	CD4
3.90532e-91	1.68652	0.507	0.053	5.57172e-87	1	GNB4	CD4
7.7274e-91	1.33072	0.941	0.457	1.10247e-86	1	BANF1	CD4
1.18041e-90	1.47097	0.715	0.146	1.68409e-86	1	MRPL12	CD4
3.02767e-90	1.50637	0.689	0.135	4.31958e-86	1	CDKN2A	CD4
2.98143e-89	1.37892	0.56	0.072	4.25361e-85	1	WHSC1	CD4
3.44075e-89	1.24133	0.976	0.578	4.90892e-85	1	ANXA5	CD4
4.0207e-89	1.82256	0.513	0.059	5.73634e-85	1	NDC80	CD4
5.27145e-89	1.42351	0.838	0.235	7.52078e-85	1	UQCC2	CD4
8.50309e-89	1.35831	0.667	0.12	1.21314e-84	1	VRK1	CD4
6.72452e-88	1.13546	0.992	0.889	9.59387e-84	1	HSP90AA1	CD4
1.19118e-87	1.29431	0.638	0.104	1.69945e-83	1	FH	CD4
2.25459e-87	1.51141	0.8	0.234	3.21662e-83	1	SSRP1	CD4
2.78029e-87	1.38857	0.709	0.151	3.96664e-83	1	ACAT2	CD4
2.91273e-87	1.06678	0.99	0.651	4.15559e-83	1	PSMA2	CD4
4.31561e-87	1.37048	0.907	0.311	6.15709e-83	1	SKA2	CD4
6.77971e-87	1.38122	0.644	0.113	9.67262e-83	1	TOPBP1	CD4
8.35893e-87	1.56386	0.677	0.142	1.19257e-82	1	DCTPP1	CD4
2.5399e-86	1.32581	0.915	0.436	3.62368e-82	1	MRPL51	CD4
5.4872e-86	1.22622	0.966	0.514	7.82859e-82	1	TALDO1	CD4
6.53611e-86	1.28101	0.937	0.455	9.32507e-82	1	ANAPC11	CD4
1.02822e-85	1.03389	0.99	0.686	1.46696e-81	1	POMP	CD4
2.58004e-85	1.25077	0.966	0.484	3.68094e-81	1	PSMA4	CD4
2.72292e-85	1.43326	0.802	0.222	3.8848e-81	1	GGCT	CD4
3.49443e-85	1.45379	0.782	0.207	4.9855e-81	1	EIF4A3	CD4
7.08284e-85	1.41328	0.6	0.097	1.01051e-80	1	PSMG1	CD4
1.06801e-84	1.4483	0.501	0.057	1.52373e-80	1	POLD3	CD4
1.10637e-84	1.47021	0.764	0.196	1.57845e-80	1	STRA13	CD4
1.58367e-84	1.2677	0.671	0.128	2.25942e-80	1	EXOSC3	CD4
3.46967e-84	1.46066	0.519	0.065	4.95018e-80	1	CLN6	CD4
7.64884e-84	1.32029	0.927	0.392	1.09126e-79	1	LSM5	CD4
8.87265e-84	1.25845	0.731	0.16	1.26586e-79	1	HAUS4	CD4
9.7521e-84	1.40996	0.745	0.18	1.39133e-79	1	TIMM10	CD4
1.08289e-83	1.1623	0.572	0.082	1.54497e-79	1	MAGOHB	CD4
1.4117e-83	1.25437	0.958	0.497	2.01408e-79	1	CDK2AP2	CD4
6.10297e-83	-2.40665	0.691	0.855	8.7071e-79	1	TSC22D3	CD4
8.51535e-83	1.39409	0.8	0.217	1.21488e-78	1	SDF2L1	CD4
1.0871e-82	1.39887	0.853	0.28	1.55096e-78	1	SMC3	CD4
2.20185e-82	-1.06735	0.986	0.971	3.14139e-78	1	ITM2B	CD4
5.5595e-82	1.23149	0.616	0.106	7.93175e-78	1	RUVBL2	CD4
7.16093e-82	1.30316	0.622	0.112	1.02165e-77	1	RAD51C	CD4
1.47751e-81	1.28981	0.733	0.171	2.10797e-77	1	LRRC59	CD4
1.57732e-81	1.2132	0.687	0.137	2.25036e-77	1	ACTL6A	CD4
1.11158e-80	1.18828	0.671	0.132	1.58589e-76	1	NUP37	CD4
3.20004e-80	1.21319	0.976	0.639	4.56549e-76	1	MT2A	CD4
3.97759e-80	1.15534	0.958	0.534	5.67483e-76	1	PSMB2	CD4
4.34575e-80	1.28975	0.923	0.415	6.20008e-76	1	SNRPE	CD4
5.61751e-80	1.18764	0.594	0.099	8.01451e-76	1	ITGB3BP	CD4
9.72195e-80	1.67581	0.84	0.376	1.38703e-75	1	SLBP	CD4
2.1589e-79	1.24297	0.731	0.172	3.0801e-75	1	PRPF19	CD4
2.54784e-79	1.40688	0.909	0.408	3.63501e-75	1	SFPQ	CD4
4.97095e-79	1.20891	0.972	0.63	7.09206e-75	1	PRDX1	CD4
8.8344e-79	1.25581	0.863	0.268	1.2604e-74	1	SMS	CD4
1.22202e-78	1.25837	0.677	0.141	1.74346e-74	1	EXOSC8	CD4
1.26307e-78	1.1857	0.616	0.111	1.80203e-74	1	HADH	CD4
1.56368e-78	1.3116	0.76	0.193	2.2309e-74	1	ODC1	CD4
1.71765e-78	1.16722	0.717	0.162	2.45058e-74	1	OXCT1	CD4
1.77215e-78	1.39117	0.853	0.319	2.52832e-74	1	DNMT1	CD4
3.14379e-78	1.48398	0.715	0.184	4.48524e-74	1	KIF22	CD4
3.92747e-78	1.23428	0.513	0.069	5.60332e-74	1	NANS	CD4
5.56408e-78	1.25358	0.515	0.07	7.93827e-74	1	CSE1L	CD4
1.03762e-77	1.17058	0.501	0.065	1.48037e-73	1	IFI27L1	CD4
1.56885e-77	1.13432	0.533	0.077	2.23828e-73	1	NCAPH2	CD4
2.41086e-77	1.22638	0.899	0.325	3.43958e-73	1	HPRT1	CD4
3.47706e-77	1.16389	0.636	0.123	4.96072e-73	1	MCUR1	CD4
4.53997e-77	1.10348	0.98	0.708	6.47717e-73	1	NME2	CD4
7.04002e-77	1.23017	0.6	0.111	1.0044e-72	1	POLD2	CD4
9.08545e-77	1.16747	0.651	0.132	1.29622e-72	1	BZW2	CD4
2.60918e-76	1.33104	0.705	0.17	3.72252e-72	1	STIP1	CD4
6.97668e-76	1.0166	0.976	0.603	9.95363e-72	1	SNRPF	CD4
1.36718e-75	1.10674	0.846	0.246	1.95055e-71	1	ANAPC15	CD4
3.22251e-75	1.32161	0.723	0.188	4.59756e-71	1	CDK4	CD4
3.31706e-75	1.28358	0.543	0.087	4.73245e-71	1	CDCA4	CD4
4.51152e-75	1.25843	0.887	0.383	6.43659e-71	1	HNRNPD	CD4
2.03407e-74	1.22299	0.917	0.417	2.90201e-70	1	LBR	CD4
3.23094e-74	1.18331	0.774	0.206	4.60958e-70	1	DAZAP1	CD4
4.40474e-74	1.16499	0.754	0.196	6.28424e-70	1	HAUS1	CD4
9.21135e-74	1.00997	0.986	0.625	1.31418e-69	1	SRSF3	CD4
1.23302e-73	-1.12739	0.958	0.958	1.75915e-69	1	HCST	CD4
1.30196e-73	1.16053	0.939	0.421	1.8575e-69	1	PSMA3	CD4
1.60639e-73	1.00349	0.604	0.111	2.29183e-69	1	TXNRD1	CD4
2.9823e-73	1.11911	0.96	0.466	4.25485e-69	1	MRPL23	CD4
6.53971e-73	1.14033	0.618	0.124	9.3302e-69	1	EBNA1BP2	CD4
1.60605e-72	1.24344	0.754	0.21	2.29136e-68	1	BAZ1B	CD4
3.45527e-72	1.0635	0.523	0.082	4.92963e-68	1	PRIM2	CD4
3.68724e-72	1.32109	0.786	0.248	5.26058e-68	1	USP1	CD4
4.84528e-72	1.35407	0.83	0.341	6.91275e-68	1	YWHAH	CD4
5.92082e-72	1.17148	0.812	0.25	8.44724e-68	1	COX20	CD4
1.10678e-71	1.17691	0.792	0.236	1.57904e-67	1	COPS3	CD4
1.25328e-71	1.26647	0.6	0.122	1.78805e-67	1	PPIF	CD4
1.69786e-71	1.24598	0.758	0.214	2.42234e-67	1	SAE1	CD4
2.22825e-71	1.24517	0.515	0.083	3.17904e-67	1	BARD1	CD4
3.9435e-71	1.17152	0.915	0.431	5.62619e-67	1	ILF2	CD4
4.51215e-71	1.00443	0.622	0.125	6.43749e-67	1	HDGF	CD4
1.27576e-70	1.20924	0.713	0.181	1.82013e-66	1	HAT1	CD4
1.53605e-70	1.07184	0.653	0.142	2.19148e-66	1	MPDU1	CD4
2.35825e-70	1.45788	0.903	0.432	3.36451e-66	1	RPL22L1	CD4
2.68449e-70	1.07413	0.968	0.567	3.82997e-66	1	IDH2	CD4
4.24703e-70	1.02665	0.598	0.117	6.05923e-66	1	SPATS2L	CD4
4.32307e-70	1.1364	0.61	0.126	6.16773e-66	1	MRPL39	CD4
2.21205e-69	1.15948	0.556	0.101	3.15593e-65	1	SLC1A5	CD4
4.39554e-69	1.16357	0.891	0.374	6.27112e-65	1	SLIRP	CD4
5.27316e-69	1.28979	0.554	0.107	7.52322e-65	1	TRAP1	CD4
7.06135e-69	1.21363	0.873	0.354	1.00744e-64	1	SIVA1	CD4
1.79439e-68	1.16487	0.782	0.239	2.56006e-64	1	MRPL37	CD4
2.12957e-68	1.08646	0.923	0.395	3.03825e-64	1	NUDT21	CD4
3.96098e-68	1.11608	0.865	0.298	5.65112e-64	1	HINT2	CD4
5.98547e-68	1.08021	0.802	0.241	8.53947e-64	1	MRPL18	CD4
2.2513e-67	1.15075	0.923	0.458	3.21192e-63	1	PDIA6	CD4
3.57878e-67	1.02738	0.735	0.192	5.10585e-63	1	NABP2	CD4
3.84458e-67	1.41141	0.972	0.671	5.48506e-63	1	HSP90AB1	CD4
2.55351e-66	1.1268	0.638	0.148	3.64309e-62	1	MRPL17	CD4
4.06988e-66	1.19394	0.818	0.284	5.80649e-62	1	TXNL4A	CD4
5.45707e-66	1.10302	0.505	0.085	7.7856e-62	1	PSAT1	CD4
9.62093e-66	1.10695	0.927	0.544	1.37262e-61	1	NUCKS1	CD4
1.68698e-65	1.09431	0.796	0.243	2.40681e-61	1	PPIH	CD4
2.51323e-65	1.15868	0.812	0.276	3.58563e-61	1	PRKDC	CD4
3.69264e-65	1.06644	0.743	0.214	5.2683e-61	1	PSMD1	CD4
6.37009e-65	1.11585	0.881	0.361	9.08821e-61	1	CCT5	CD4
1.36717e-64	-2.61493	0.279	0.684	1.95054e-60	1	IL7R	CD4
1.52735e-64	1.20314	0.695	0.189	2.17907e-60	1	NOP56	CD4
1.52991e-64	1.13334	0.923	0.469	2.18273e-60	1	CACYBP	CD4
4.38884e-64	1.00948	0.954	0.574	6.26155e-60	1	SET	CD4
7.51227e-64	1.3212	0.909	0.449	1.07178e-59	1	HSPE1	CD4
7.56662e-64	1.05511	0.657	0.16	1.07953e-59	1	RRP7A	CD4
8.15715e-64	1.03029	0.939	0.455	1.16378e-59	1	TCEB1	CD4
1.08177e-63	1.01875	0.925	0.421	1.54335e-59	1	LSM3	CD4
2.96746e-63	1.06829	0.745	0.22	4.23367e-59	1	SNF8	CD4
3.27263e-63	1.01829	0.622	0.144	4.66906e-59	1	HACD3	CD4
4.47571e-63	1.09979	0.661	0.17	6.38549e-59	1	ATIC	CD4
5.55536e-63	1.06393	0.636	0.155	7.92584e-59	1	POLR3K	CD4
1.1643e-62	1.02355	0.8	0.246	1.66111e-58	1	MZT1	CD4
1.25553e-62	1.13144	0.596	0.137	1.79126e-58	1	HSPH1	CD4
2.26908e-62	1.00236	0.915	0.453	3.2373e-58	1	HLA-DRA	CD4
7.40224e-62	1.06332	0.814	0.28	1.05608e-57	1	MRPL13	CD4
5.5267e-61	1.04642	0.667	0.176	7.88494e-57	1	GMPS	CD4
7.63906e-61	1.04307	0.78	0.253	1.08986e-56	1	PSMB5	CD4
1.17882e-60	1.02454	0.796	0.261	1.68182e-56	1	SHMT2	CD4
3.54004e-60	1.00854	0.972	0.613	5.05058e-56	1	RPS27L	CD4
4.48154e-60	1.05494	0.921	0.432	6.39381e-56	1	PPA1	CD4
4.57816e-60	1.00795	0.525	0.105	6.53166e-56	1	MCMBP	CD4
6.43151e-60	1.01164	0.576	0.13	9.17584e-56	1	TOMM40	CD4
2.16473e-59	1.06547	0.828	0.316	3.08843e-55	1	RBBP7	CD4
2.3092e-59	1.16476	0.547	0.121	3.29454e-55	1	CKAP5	CD4
2.90864e-59	1.05662	0.792	0.268	4.14976e-55	1	POP4	CD4
4.69419e-59	1.02552	0.919	0.403	6.6972e-55	1	MZT2A	CD4
4.89989e-59	1.14052	0.937	0.538	6.99067e-55	1	RAD21	CD4
4.92429e-59	1.07397	0.893	0.418	7.02549e-55	1	CCT6A	CD4
9.39545e-59	1.10797	0.834	0.326	1.34045e-54	1	TCP1	CD4
1.49222e-58	1.00046	0.915	0.442	2.12894e-54	1	MRPL52	CD4
1.54892e-58	1.03989	0.941	0.553	2.20984e-54	1	PA2G4	CD4
5.77915e-58	1.03424	0.921	0.467	8.24511e-54	1	MZT2B	CD4
1.92652e-57	1.07364	0.794	0.293	2.74856e-53	1	SYNCRIP	CD4
6.91918e-57	1.04046	0.685	0.203	9.87159e-53	1	EBP	CD4
6.64505e-56	1.05771	0.766	0.27	9.48049e-52	1	SUPT16H	CD4
1.19445e-55	1.34769	0.737	0.276	1.70412e-51	1	HIST1H1D	CD4
1.18075e-54	1.09987	0.919	0.466	1.68458e-50	1	C1QBP	CD4
2.12475e-54	1.01613	0.958	0.626	3.03138e-50	1	ANXA2	CD4
6.29759e-54	1.00777	0.923	0.467	8.98477e-50	1	SH2D1A	CD4
1.17464e-53	1.00842	0.834	0.354	1.67586e-49	1	CCT2	CD4
4.7557e-53	-1.88685	0.501	0.716	6.78495e-49	1	GZMM	CD4
4.50046e-51	-1.25338	0.992	0.987	6.42081e-47	1	MT-ND4	CD4
5.99986e-51	-1.19858	0.909	0.841	8.56e-47	1	VAMP2	CD4
6.49767e-51	1.02787	0.824	0.337	9.27023e-47	1	MT1E	CD4
1.7453e-47	-1.42966	0.82	0.884	2.49002e-43	1	CCL5	CD4
3.01111e-45	-1.42988	0.729	0.772	4.29595e-41	1	PNRC1	CD4
1.32741e-41	-1.10195	0.935	0.887	1.89381e-37	1	NEAT1	CD4
3.23764e-41	1.10315	0.848	0.497	4.61914e-37	1	LGALS1	CD4
1.10734e-38	-1.46709	0.345	0.633	1.57985e-34	1	RPS4Y1	CD4
1.37477e-32	-1.1443	0.877	0.777	1.96138e-28	1	HLA-F	CD4
1.51207e-32	-1.38218	0.703	0.721	2.15726e-28	1	KLF6	CD4
7.02222e-32	-1.0901	0.917	0.894	1.00186e-27	1	NKG7	CD4
2.85937e-27	-1.16954	0.784	0.707	4.07947e-23	1	EIF4A2	CD4
1.24152e-24	-1.63717	0.564	0.594	1.77128e-20	1	SYTL1	CD4
9.96681e-24	-1.94606	0.6	0.628	1.42197e-19	1	GZMH	CD4
2.49046e-22	-1.83691	0.729	0.672	3.55314e-18	1	JUNB	CD4
5.77296e-22	-1.93475	0.523	0.569	8.23628e-18	1	CXCR4	CD4
2.44941e-20	-1.17018	0.669	0.648	3.49457e-16	1	MBP	CD4
1.24713e-18	-1.29914	0.701	0.637	1.77928e-14	1	ZFP36	CD4
2.1834e-18	-1.05661	0.804	0.664	3.11506e-14	1	TNFRSF14	CD4
9.30947e-18	-1.10186	0.79	0.669	1.32818e-13	1	IL10RA	CD4
9.32183e-18	-1.25287	0.796	0.697	1.32995e-13	1	ITGB1	CD4
4.77601e-17	-1.0715	0.762	0.654	6.81394e-13	1	N4BP2L2	CD4
9.29515e-17	-1.36869	0.608	0.578	1.32614e-12	1	SPSB3	CD4
1.25401e-15	-1.40243	0.578	0.567	1.7891e-11	1	TAGAP	CD4
9.65281e-13	-1.43676	0.471	0.511	1.37717e-08	1	KLRG1	CD4
6.35967e-12	-1.85597	0.521	0.522	9.07334e-08	1	FGFBP2	CD4
7.78661e-11	-1.01388	0.729	0.608	1.11092e-06	1	ANKRD12	CD4
2.71052e-08	-1.34975	0.515	0.477	0.00038671	1	PBXIP1	CD4
1.17364e-07	-1.26523	0.703	0.587	0.00167444	1	DUSP2	CD4
2.2194e-07	-1.04024	0.725	0.569	0.00316642	1	CYTH1	CD4
2.30168e-07	-1.21346	0.566	0.522	0.00328381	1	ID2	CD4
4.92393e-07	-1.45475	0.556	0.489	0.00702497	1	NFKBIA	CD4
1.49467e-99	1.77711	0.96	0.506	2.13244e-95	2	GZMK	CD4
3.69226e-88	1.69174	0.977	0.51	5.26775e-84	2	CD27	CD4
1.41819e-80	1.46044	0.98	0.688	2.02332e-76	2	DENND2D	CD4
2.31608e-76	1.55005	0.967	0.668	3.30435e-72	2	FCMR	CD4
1.11517e-67	1.75959	0.861	0.421	1.59101e-63	2	TIGIT	CD4
4.88781e-61	1.02066	0.997	0.798	6.97344e-57	2	GIMAP4	CD4
1.46832e-44	2.06968	0.581	0.219	2.09485e-40	2	CXCR6	CD4
3.46537e-44	1.4689	0.776	0.432	4.94404e-40	2	LYST	CD4
2.2987e-42	1.57807	0.729	0.368	3.27956e-38	2	CHI3L2	CD4
1.20886e-41	-2.49278	0.304	0.695	1.72468e-37	2	GZMH	CD4
3.27023e-41	1.90384	0.581	0.251	4.66564e-37	2	HAVCR2	CD4
8.54955e-41	1.01986	0.921	0.663	1.21976e-36	2	PVRIG	CD4
4.47576e-36	1.82719	0.531	0.222	6.38557e-32	2	HMOX1	CD4
4.71677e-35	-1.09465	0.7	0.851	6.72942e-31	2	YWHAQ	CD4
4.93079e-35	1.3933	0.634	0.33	7.03476e-31	2	ACP5	CD4
2.89765e-34	-2.62651	0.221	0.594	4.13407e-30	2	FGFBP2	CD4
1.74232e-33	-1.39851	0.541	0.808	2.48577e-29	2	ANXA1	CD4
4.22386e-32	1.16577	0.769	0.505	6.02619e-28	2	CBLB	CD4
1.37593e-31	1.10963	0.739	0.429	1.96304e-27	2	CD28	CD4
3.73512e-31	-3.77693	0.439	0.639	5.32889e-27	2	TUBA1B	CD4
4.8827e-30	1.21794	0.71	0.4	6.96614e-26	2	SIRPG	CD4
4.38429e-29	1.11954	0.69	0.401	6.25507e-25	2	GIMAP5	CD4
3.7105e-27	1.1483	0.686	0.413	5.29377e-23	2	CD84	CD4
1.23204e-26	1.08973	0.726	0.483	1.75776e-22	2	PIM2	CD4
1.33456e-26	-1.27631	0.627	0.758	1.90401e-22	2	CALR	CD4
5.24789e-26	-1.00035	0.868	0.921	7.48717e-22	2	CRIP1	CD4
1.81498e-24	1.06291	0.696	0.452	2.58943e-20	2	GIMAP6	CD4
6.40926e-24	1.15588	0.604	0.345	9.1441e-20	2	TOX	CD4
9.17677e-24	1.01609	0.7	0.444	1.30925e-19	2	SLFN5	CD4
1.22588e-23	-2.17295	0.343	0.607	1.74896e-19	2	IL7R	CD4
3.36768e-23	1.04004	0.779	0.515	4.80467e-19	2	NUCB2	CD4
1.27709e-22	1.04064	0.739	0.548	1.82202e-18	2	S1PR4	CD4
2.17846e-22	1.00085	0.696	0.47	3.10801e-18	2	R3HDM4	CD4
3.43005e-22	-1.20353	0.528	0.704	4.89366e-18	2	HSP90B1	CD4
9.37832e-22	1.11418	0.703	0.453	1.338e-17	2	SELL	CD4
3.66209e-21	1.11348	0.657	0.409	5.22471e-17	2	CD38	CD4
5.00011e-21	1.06584	0.597	0.339	7.13365e-17	2	EOMES	CD4
6.10333e-21	1.45143	0.644	0.402	8.70762e-17	2	LAG3	CD4
1.2615e-20	-1.01586	0.822	0.805	1.79978e-16	2	TPI1	CD4
1.96586e-20	1.14449	0.531	0.29	2.80469e-16	2	TESPA1	CD4
2.04367e-20	1.11436	0.71	0.483	2.9157e-16	2	CD7	CD4
1.07633e-19	-1.01997	0.983	0.99	1.5356e-15	2	MT-ND4	CD4
2.1696e-19	-1.52086	0.548	0.657	3.09537e-15	2	DUT	CD4
1.0263e-18	-1.09151	0.723	0.777	1.46423e-14	2	HSP90AB1	CD4
1.07828e-18	-1.28448	0.455	0.629	1.53839e-14	2	HSPE1	CD4
4.69269e-18	-1.42655	0.406	0.562	6.69506e-14	2	RANBP1	CD4
1.16084e-17	1.01461	0.521	0.306	1.65617e-13	2	DNAJC4	CD4
2.81677e-17	-1.20758	0.264	0.511	4.01868e-13	2	SNRPA1	CD4
3.62219e-17	1.00859	0.571	0.371	5.16777e-13	2	DGKA	CD4
1.45803e-16	-2.15262	0.66	0.671	2.08017e-12	2	HMGB2	CD4
1.89645e-16	-1.09651	0.571	0.766	2.70567e-12	2	ITGB1	CD4
2.28976e-15	-1.17304	0.908	0.882	3.2668e-11	2	HMGN2	CD4
2.49309e-15	-1.09749	0.37	0.554	3.55689e-11	2	SIVA1	CD4
7.29904e-15	-1.35756	0.34	0.564	1.04135e-10	2	EFHD2	CD4
1.64359e-14	-1.15725	0.347	0.519	2.34491e-10	2	DDX39A	CD4
3.35071e-14	-1.15547	0.429	0.552	4.78045e-10	2	LSM4	CD4
1.11293e-13	-1.1045	0.475	0.607	1.58782e-09	2	RPL22L1	CD4
2.64473e-13	-1.10582	0.38	0.583	3.77324e-09	2	DSTN	CD4
2.67163e-13	-1.92009	0.7	0.698	3.81162e-09	2	TUBB	CD4
4.07757e-13	-1.23453	0.343	0.502	5.81747e-09	2	ANP32E	CD4
2.92704e-11	-1.55487	0.908	0.909	4.17601e-07	2	TXNIP	CD4
5.13994e-10	-1.44035	0.815	0.758	7.33315e-06	2	H2AFZ	CD4
2.84524e-08	-1.05729	0.373	0.543	0.00040593	2	NFKBIA	CD4
2.37543e-07	-1.19822	0.601	0.711	0.00338903	2	JUNB	CD4
4.13756e-196	2.9438	0.991	0.831	5.90305e-192	3	TXNIP	CD4
1.66508e-195	-2.28778	0.556	0.986	2.37557e-191	3	COTL1	CD4
9.68198e-192	-1.71518	0.991	1	1.38133e-187	3	GAPDH	CD4
2.68182e-185	1.13558	1	1	3.82616e-181	3	RPS27	CD4
7.01396e-150	-1.17074	0.978	1	1.00068e-145	3	ACTG1	CD4
1.86506e-149	1.49547	1	1	2.66088e-145	3	MALAT1	CD4
2.72718e-142	-1.38905	0.754	0.995	3.89087e-138	3	CNN2	CD4
7.97825e-142	-2.20518	0.262	0.911	1.13826e-137	3	GZMK	CD4
1.3644e-138	-2.0772	0.262	0.924	1.94659e-134	3	CD27	CD4
1.98397e-134	-3.21197	0.131	0.756	2.83052e-130	3	FABP5	CD4
9.50935e-132	-4.03534	0.029	0.617	1.3567e-127	3	KIAA0101	CD4
1.21498e-128	-4.12592	0.169	0.736	1.73342e-124	3	STMN1	CD4
1.88545e-124	2.92334	0.819	0.303	2.68997e-120	3	IL7R	CD4
3.07929e-122	-2.38538	0.113	0.749	4.39322e-118	3	CHI3L2	CD4
1.52894e-119	-1.13989	0.915	0.999	2.18134e-115	3	SUB1	CD4
6.9611e-119	-3.99098	0.012	0.55	9.93141e-115	3	MKI67	CD4
1.25999e-117	-1.48047	0.668	0.965	1.79763e-113	3	SLC25A5	CD4
1.94932e-111	-1.87662	0.181	0.817	2.78109e-107	3	TIGIT	CD4
5.91825e-111	-1.71089	0.347	0.902	8.44357e-107	3	TPM4	CD4
4.46893e-110	-2.82188	0.085	0.64	6.37582e-106	3	MCM5	CD4
4.64521e-110	-1.9438	0.143	0.758	6.62731e-106	3	CD38	CD4
6.80126e-109	-1.6078	0.511	0.931	9.70335e-105	3	H2AFV	CD4
1.32062e-108	1.07864	0.997	1	1.88413e-104	3	RPS29	CD4
9.93458e-107	-4.90687	0.01	0.503	1.41737e-102	3	TYMS	CD4
3.32008e-105	-1.3598	0.562	0.954	4.73675e-101	3	CALM3	CD4
3.75101e-105	-2.60066	0.164	0.718	5.35157e-101	3	PTTG1	CD4
1.06573e-104	2.18678	0.889	0.721	1.52047e-100	3	TSC22D3	CD4
3.2118e-104	-1.88703	0.153	0.753	4.58227e-100	3	SIRPG	CD4
1.47185e-103	-1.10835	0.737	0.986	2.09989e-99	3	COX8A	CD4
1.92283e-101	-2.44897	0.097	0.654	2.7433e-97	3	CKS2	CD4
5.08559e-101	-1.81016	0.223	0.798	7.25561e-97	3	CARHSP1	CD4
1.51477e-100	-2.49663	0.026	0.526	2.16112e-96	3	HMOX1	CD4
1.87137e-100	-1.5652	0.545	0.937	2.66989e-96	3	MT2A	CD4
1.48316e-99	1.50558	0.988	0.989	2.11603e-95	3	MT-ND4	CD4
7.94798e-97	-2.83162	0.042	0.529	1.13394e-92	3	CENPM	CD4
1.57169e-96	-1.49761	0.315	0.872	2.24233e-92	3	HLA-DRA	CD4
2.67526e-95	4.07061	0.594	0.137	3.81679e-91	3	KLRB1	CD4
1.75199e-94	-1.04193	0.886	0.996	2.49957e-90	3	CD74	CD4
2.18952e-94	-2.2335	0.104	0.627	3.12378e-90	3	LMNB1	CD4
6.70816e-92	-1.08261	0.585	0.962	9.57053e-88	3	SHFM1	CD4
2.69984e-91	-1.53286	0.292	0.845	3.85187e-87	3	PRDX3	CD4
4.80774e-91	-1.32325	0.455	0.922	6.8592e-87	3	IDH2	CD4
6.42129e-91	-1.56216	0.334	0.877	9.16125e-87	3	SH2D1A	CD4
6.54249e-91	-1.48644	0.183	0.782	9.33418e-87	3	CD28	CD4
5.42926e-90	-2.03558	0.06	0.559	7.74592e-86	3	HAVCR2	CD4
2.23558e-89	2.58328	0.756	0.487	3.18951e-85	3	GZMH	CD4
1.61145e-88	-1.85865	0.807	0.964	2.29906e-84	3	HMGN2	CD4
2.12853e-88	-1.47157	0.298	0.837	3.03677e-84	3	TXNDC17	CD4
4.58958e-88	-2.64503	0.047	0.51	6.54795e-84	3	DHFR	CD4
7.55444e-86	-1.74244	0.168	0.699	1.07779e-81	3	NUDT1	CD4
1.58654e-85	-1.30949	0.52	0.959	2.26351e-81	3	DENND2D	CD4
2.24606e-84	-1.54384	0.29	0.823	3.20446e-80	3	HMGA1	CD4
3.17359e-84	-2.17722	0.058	0.525	4.52777e-80	3	PHF19	CD4
8.72863e-84	-1.87592	0.063	0.544	1.24531e-79	3	EZH2	CD4
1.04356e-83	-1.74761	0.122	0.645	1.48885e-79	3	EOMES	CD4
1.10986e-83	-1.28771	0.488	0.911	1.58343e-79	3	ANXA5	CD4
3.38189e-83	1.24439	0.963	0.967	4.82494e-79	3	ZFP36L2	CD4
1.0987e-82	-2.14413	0.608	0.922	1.56751e-78	3	H2AFZ	CD4
1.87189e-82	-1.29353	0.346	0.907	2.67063e-78	3	LIMS1	CD4
9.62629e-82	-1.45273	0.296	0.82	1.37338e-77	3	H2AFY	CD4
2.0411e-81	-1.00627	0.638	0.964	2.91203e-77	3	COX5A	CD4
2.24985e-81	-1.70765	0.067	0.544	3.20986e-77	3	CDKN2A	CD4
1.01875e-80	-1.56617	0.084	0.581	1.45345e-76	3	MYL6B	CD4
5.42967e-80	-1.43342	0.183	0.734	7.74651e-76	3	HLA-DMA	CD4
1.90275e-79	-1.0537	0.553	0.951	2.71466e-75	3	FKBP1A	CD4
3.70765e-79	-1.0709	0.685	0.96	5.2897e-75	3	ANP32B	CD4
9.81715e-79	-1.96019	0.105	0.58	1.40061e-74	3	CDCA7	CD4
8.79136e-77	-1.31389	0.218	0.782	1.25426e-72	3	MTHFD2	CD4
1.23468e-76	-1.31869	0.318	0.837	1.76151e-72	3	YWHAE	CD4
1.77504e-76	-1.31799	0.495	0.916	2.53245e-72	3	HN1	CD4
2.80323e-76	-1.53616	0.223	0.748	3.99937e-72	3	MT1E	CD4
5.97665e-74	-1.30325	0.682	0.954	8.52689e-70	3	RAN	CD4
1.20737e-73	-1.99327	0.118	0.573	1.72256e-69	3	MCM3	CD4
1.39517e-73	-1.38637	0.135	0.657	1.99048e-69	3	MRPL27	CD4
2.87613e-73	-1.5678	0.068	0.518	4.10337e-69	3	SNRNP25	CD4
5.33347e-73	-1.28018	0.311	0.83	7.60926e-69	3	LBR	CD4
9.89236e-73	-1.23206	0.391	0.872	1.41134e-68	3	PSMA4	CD4
1.03186e-72	-1.31566	0.527	0.909	1.47215e-68	3	DEK	CD4
7.02587e-72	-1.76792	0.215	0.682	1.00238e-67	3	NASP	CD4
8.25368e-72	-1.03853	0.531	0.94	1.17755e-67	3	NAP1L1	CD4
1.21175e-71	-1.29809	0.219	0.766	1.7288e-67	3	LYST	CD4
1.83361e-71	-1.37402	0.321	0.801	2.61602e-67	3	NUCB2	CD4
2.29654e-71	-2.29178	0.117	0.548	3.27647e-67	3	PCNA	CD4
3.16033e-71	-1.20163	0.595	0.936	4.50885e-67	3	SNRPG	CD4
7.60482e-71	-1.39298	0.32	0.803	1.08498e-66	3	SFPQ	CD4
8.80126e-71	-2.43546	0.527	0.862	1.25568e-66	3	TUBB	CD4
9.29966e-71	-1.12478	0.44	0.911	1.32678e-66	3	PPM1G	CD4
1.65387e-70	-1.29149	0.121	0.614	2.35958e-66	3	HAUS1	CD4
2.14984e-70	-1.57981	0.075	0.516	3.06718e-66	3	NCAPD2	CD4
2.25671e-70	-1.30316	0.241	0.761	3.21965e-66	3	HPRT1	CD4
2.54233e-70	-1.07453	0.417	0.916	3.62714e-66	3	CLTA	CD4
5.81163e-70	-2.38056	0.096	0.51	8.29146e-66	3	MCM7	CD4
3.50801e-69	-2.47804	0.497	0.833	5.00488e-65	3	HMGB2	CD4
4.17372e-69	-1.2667	0.229	0.758	5.95465e-65	3	SKA2	CD4
6.15831e-69	-1.15102	0.418	0.886	8.78606e-65	3	TALDO1	CD4
1.18372e-68	-1.52766	0.308	0.782	1.68881e-64	3	HSPD1	CD4
1.43807e-68	-1.19405	0.587	0.924	2.05169e-64	3	PKM	CD4
1.49882e-68	-1.40293	0.156	0.645	2.13837e-64	3	GGCT	CD4
3.84894e-68	-1.39678	0.278	0.747	5.49128e-64	3	RPA3	CD4
1.67554e-67	-3.01412	0.461	0.872	2.3905e-63	3	HIST1H4C	CD4
9.0323e-67	-1.21521	0.144	0.635	1.28864e-62	3	TOX	CD4
5.20517e-66	1.35343	0.862	0.655	7.42622e-62	3	ANXA1	CD4
8.84078e-66	-1.85342	0.144	0.576	1.26131e-61	3	HNRNPAB	CD4
9.19515e-66	-1.15404	0.41	0.866	1.31187e-61	3	CDK2AP2	CD4
3.77607e-65	-1.25498	0.358	0.82	5.38732e-61	3	SNRPD1	CD4
4.81095e-65	-1.52346	0.174	0.639	6.86378e-61	3	SMC4	CD4
6.59287e-65	-1.54544	0.21	0.668	9.40605e-61	3	TMPO	CD4
7.66653e-65	-1.3426	0.107	0.559	1.09378e-60	3	CBX5	CD4
8.56094e-65	-1.1904	0.166	0.663	1.22139e-60	3	PSMB5	CD4
2.62799e-64	-1.38049	0.107	0.555	3.74935e-60	3	TFDP1	CD4
2.70798e-64	1.61226	0.761	0.539	3.86347e-60	3	GZMM	CD4
4.5726e-64	-1.26557	0.199	0.694	6.52373e-60	3	SPTBN1	CD4
8.53237e-64	-1.02228	0.692	0.951	1.21731e-59	3	PGAM1	CD4
9.13077e-64	-1.02933	0.332	0.856	1.30269e-59	3	LSM2	CD4
1.78309e-62	-1.04378	0.356	0.858	2.54393e-58	3	TKT	CD4
2.29003e-62	-1.07925	0.299	0.815	3.26718e-58	3	NUDT21	CD4
6.46419e-62	-1.27751	0.215	0.697	9.22246e-58	3	SMC3	CD4
9.53585e-62	-1.10994	0.374	0.838	1.36048e-57	3	MZT2B	CD4
1.36832e-61	-1.29746	0.156	0.618	1.95218e-57	3	THOC3	CD4
1.29808e-60	-1.1488	0.114	0.559	1.85197e-56	3	HAUS4	CD4
1.53281e-60	-1.00841	0.413	0.896	2.18685e-56	3	NDUFV2	CD4
1.8508e-60	-1.28612	0.257	0.724	2.64054e-56	3	YWHAH	CD4
2.77033e-60	-1.2946	0.107	0.536	3.95243e-56	3	MRPL12	CD4
6.21175e-60	-1.30571	0.181	0.637	8.8623e-56	3	SMC1A	CD4
1.0421e-59	-1.0728	0.38	0.855	1.48676e-55	3	MRPL23	CD4
1.54779e-59	-1.09436	0.394	0.84	2.20823e-55	3	CBX3	CD4
2.97579e-59	-1.00728	0.185	0.677	4.24557e-55	3	ANAPC15	CD4
1.03644e-58	-1.54084	0.128	0.55	1.47869e-54	3	LGALS3	CD4
1.47952e-58	-1.1032	0.088	0.503	2.11083e-54	3	EXOSC3	CD4
5.33967e-58	2.55332	0.641	0.407	7.61811e-54	3	FGFBP2	CD4
7.71081e-58	-1.01587	0.328	0.838	1.1001e-53	3	C11orf98	CD4
8.89567e-58	-1.21492	0.123	0.558	1.26914e-53	3	SNAP47	CD4
9.31404e-58	-1.06383	0.287	0.783	1.32883e-53	3	RNASEH2B	CD4
2.13954e-57	-1.07556	0.159	0.624	3.05247e-53	3	BAK1	CD4
3.01846e-57	-1.01701	0.128	0.581	4.30643e-53	3	RABL6	CD4
3.17478e-57	-1.06651	0.153	0.614	4.52945e-53	3	ACP5	CD4
4.9362e-57	-1.19463	0.119	0.55	7.04247e-53	3	STIP1	CD4
1.75338e-56	1.38382	0.718	0.373	2.50154e-52	3	RPS4Y1	CD4
2.39236e-56	-1.20567	0.252	0.714	3.41318e-52	3	DNMT1	CD4
3.53365e-56	-1.01579	0.189	0.662	5.04146e-52	3	SHMT2	CD4
6.33805e-56	-3.31718	0.448	0.746	9.04249e-52	3	TUBA1B	CD4
9.5966e-56	-1.10581	0.366	0.801	1.36915e-51	3	MRPL51	CD4
1.13732e-55	-2.00991	0.224	0.624	1.62262e-51	3	TUBB4B	CD4
1.25006e-55	-1.17446	0.136	0.573	1.78346e-51	3	TIMM10	CD4
1.54953e-55	-1.13685	0.197	0.662	2.21072e-51	3	POP4	CD4
1.64004e-55	-1.45572	0.139	0.549	2.33984e-51	3	RRM1	CD4
3.10877e-55	1.13246	0.861	0.891	4.43528e-51	3	CIRBP	CD4
6.93875e-55	-1.11987	0.19	0.653	9.89952e-51	3	UQCC2	CD4
1.22741e-54	-1.08787	0.159	0.605	1.75115e-50	3	SNF8	CD4
1.74968e-54	1.07692	0.959	0.969	2.49627e-50	3	MT-ND2	CD4
1.79446e-54	-1.07778	0.127	0.561	2.56016e-50	3	LRRC59	CD4
2.3958e-54	-1.12308	0.157	0.598	3.41809e-50	3	BAZ1B	CD4
2.61402e-54	-1.01406	0.096	0.501	3.72942e-50	3	NUP37	CD4
3.11374e-54	-1.04624	0.107	0.519	4.44237e-50	3	EXOSC9	CD4
8.44576e-54	-1.10561	0.216	0.68	1.20496e-49	3	TXNL4A	CD4
1.60835e-53	-1.01828	0.132	0.564	2.29463e-49	3	HBS1L	CD4
1.70284e-53	-1.06932	0.342	0.799	2.42944e-49	3	SNRPE	CD4
1.81352e-53	-1.40645	0.125	0.53	2.58735e-49	3	PTMS	CD4
1.96957e-53	-1.06495	0.118	0.534	2.80999e-49	3	PAFAH1B3	CD4
2.81604e-53	-1.02028	0.098	0.5	4.01764e-49	3	MPDU1	CD4
3.08692e-53	-1.58981	0.164	0.576	4.4041e-49	3	TUBA1C	CD4
1.08129e-52	-1.01489	0.181	0.634	1.54268e-48	3	COPS3	CD4
1.22578e-52	-1.037	0.603	0.914	1.74883e-48	3	TXN	CD4
3.24716e-52	-1.01799	0.389	0.822	4.63272e-48	3	BANF1	CD4
3.81172e-52	-1.01904	0.118	0.529	5.43819e-48	3	ACAT2	CD4
6.30549e-52	-1.00904	0.476	0.92	8.99604e-48	3	STK17A	CD4
9.57295e-52	-1.05051	0.182	0.63	1.36577e-47	3	MRPL37	CD4
1.32012e-51	-1.08488	0.206	0.665	1.88341e-47	3	RAD23B	CD4
2.10359e-51	-1.22717	0.204	0.63	3.00119e-47	3	HIST1H1D	CD4
6.80145e-51	-1.13998	0.228	0.687	9.70363e-47	3	HIST1H1C	CD4
7.67242e-51	-1.13075	0.191	0.625	1.09462e-46	3	SSRP1	CD4
1.23132e-50	-1.00327	0.391	0.826	1.75672e-46	3	CORO1B	CD4
1.87361e-50	-1.13789	0.311	0.736	2.67308e-46	3	LSM4	CD4
3.77768e-50	-1.17483	0.132	0.53	5.38962e-46	3	TACC3	CD4
1.1171e-49	-1.5114	0.476	0.788	1.59376e-45	3	DUT	CD4
2.36678e-49	-1.03796	0.195	0.642	3.37669e-45	3	DNM2	CD4
2.08137e-48	-1.2444	0.134	0.518	2.96949e-44	3	TMEM106C	CD4
5.73092e-48	-1.36194	0.128	0.503	8.1763e-44	3	DNAJC9	CD4
1.14146e-47	-1.21528	0.266	0.668	1.62853e-43	3	ANP32E	CD4
1.21404e-47	1.54159	0.747	0.711	1.73208e-43	3	ITGB1	CD4
1.65016e-47	-1.5546	0.245	0.644	2.35428e-43	3	LAG3	CD4
3.23989e-47	-1.26963	0.32	0.718	4.62235e-43	3	SLBP	CD4
1.40465e-46	-1.00094	0.127	0.513	2.00402e-42	3	LINC01550	CD4
1.71379e-46	1.04872	0.902	0.827	2.44507e-42	3	CCL5	CD4
1.02855e-45	-1.23428	0.157	0.541	1.46744e-41	3	IMPDH2	CD4
7.24619e-44	-1.11347	0.173	0.576	1.03381e-39	3	CMC1	CD4
3.2879e-43	-1.00911	0.173	0.57	4.69085e-39	3	STRA13	CD4
2.02953e-39	1.97593	0.7	0.68	2.89553e-35	3	JUNB	CD4
8.2926e-39	-1.11464	0.353	0.703	1.18311e-34	3	RANBP1	CD4
3.805e-38	1.37766	0.533	0.253	5.42859e-34	3	PLAC8	CD4
1.21247e-37	-1.02264	0.696	0.916	1.72983e-33	3	TPI1	CD4
8.40854e-36	1.05398	0.776	0.84	1.19965e-31	3	HLA-F	CD4
2.01811e-32	1.16396	0.727	0.704	2.87923e-28	3	KLF6	CD4
1.77255e-30	1.7583	0.604	0.508	2.5289e-26	3	CXCR4	CD4
7.04375e-29	1.54122	0.571	0.429	1.00493e-24	3	KLRG1	CD4
2.1715e-24	1.00489	0.734	0.82	3.09808e-20	3	C9orf142	CD4
1.63027e-23	1.67084	0.519	0.409	2.32591e-19	3	CD69	CD4
1.14957e-19	1.66047	0.535	0.486	1.64008e-15	3	NFKBIA	CD4
1.39227e-17	1.18378	0.583	0.585	1.98636e-13	3	SYTL1	CD4
1.793e-16	1.22886	0.561	0.511	2.55807e-12	3	ID2	CD4
2.83816e-12	1.1225	0.554	0.585	4.04921e-08	3	TAGAP	CD4
1.11871e-10	1.03212	0.565	0.67	1.59606e-06	3	CYTH1	CD4
2.28143e-09	1.01642	0.547	0.627	3.25492e-05	3	SPSB3	CD4
9.78361e-08	1.17781	0.49	0.504	0.00139583	3	LAIR2	CD4
1.17596e-07	1.008	0.498	0.57	0.00167774	3	TMEM173	CD4
0	5.29775	0.84	0.017	0	1	TYMS	CD8
0	5.14685	0.75	0.015	0	1	RRM2	CD8
0	4.13425	0.985	0.22	0	1	STMN1	CD8
0	4.11246	0.559	0.004	0	1	UBE2C	CD8
0	4.09525	0.909	0.058	0	1	KIAA0101	CD8
0	4.09128	0.848	0.04	0	1	MKI67	CD8
0	3.97378	0.578	0.004	0	1	CDC20	CD8
0	3.92333	0.634	0.012	0	1	CCNA2	CD8
0	3.89951	0.941	0.457	0	1	TUBA1B	CD8
0	3.88833	0.655	0.005	0	1	CCNB2	CD8
0	3.84522	0.753	0.009	0	1	BIRC5	CD8
0	3.74252	0.635	0.015	0	1	TOP2A	CD8
0	3.68509	0.576	0.01	0	1	ASPM	CD8
0	3.65448	0.722	0.022	0	1	CENPF	CD8
0	3.62605	0.731	0.015	0	1	TK1	CD8
0	3.52685	0.713	0.02	0	1	CDKN3	CD8
0	3.45825	0.652	0.012	0	1	CLSPN	CD8
0	3.45667	0.648	0.027	0	1	TPX2	CD8
0	3.44852	0.523	0.012	0	1	CCNB1	CD8
0	3.39923	0.707	0.009	0	1	ZWINT	CD8
0	3.29395	0.638	0.011	0	1	CDT1	CD8
0	3.28476	0.579	0.005	0	1	GINS2	CD8
0	3.28199	0.51	0.003	0	1	DLGAP5	CD8
0	3.26047	0.659	0.035	0	1	NUSAP1	CD8
0	3.13953	0.759	0.05	0	1	CENPM	CD8
0	3.13726	0.633	0.008	0	1	ASF1B	CD8
0	3.08679	0.981	0.514	0	1	HMGB2	CD8
0	3.0754	0.944	0.227	0	1	FABP5	CD8
0	3.07499	0.559	0.002	0	1	UHRF1	CD8
0	3.07254	0.728	0.015	0	1	CENPW	CD8
0	3.05924	0.546	0.002	0	1	KIFC1	CD8
0	2.85351	0.713	0.021	0	1	HMGB3	CD8
0	2.85185	0.749	0.063	0	1	DHFR	CD8
0	2.84923	0.538	0.022	0	1	CENPE	CD8
0	2.81122	0.591	0.014	0	1	MCM2	CD8
0	2.77806	0.942	0.211	0	1	PTTG1	CD8
0	2.75608	0.759	0.105	0	1	MCM7	CD8
0	2.7503	0.642	0.044	0	1	FEN1	CD8
0	2.74026	0.744	0.057	0	1	SMC2	CD8
0	2.72386	0.536	0.014	0	1	AURKB	CD8
0	2.6991	0.61	0.012	0	1	CENPU	CD8
0	2.68646	0.774	0.126	0	1	PCNA	CD8
0	2.68428	0.561	0.004	0	1	MYBL2	CD8
0	2.68195	0.535	0.004	0	1	CEP55	CD8
0	2.67867	0.522	0.013	0	1	NUF2	CD8
0	2.67398	0.606	0.007	0	1	TROAP	CD8
0	2.63803	0.671	0.04	0	1	UBE2T	CD8
0	2.63089	0.811	0.099	0	1	LMNB1	CD8
0	2.62013	0.858	0.172	0	1	MCM5	CD8
0	2.56094	0.719	0.078	0	1	CDCA7	CD8
0	2.54256	0.703	0.031	0	1	CENPN	CD8
0	2.52141	0.831	0.15	0	1	CKS2	CD8
0	2.51906	0.709	0.055	0	1	MAD2L1	CD8
0	2.51758	0.994	0.655	0	1	H2AFZ	CD8
0	2.50256	0.603	0.025	0	1	MCM4	CD8
0	2.42487	0.663	0.045	0	1	GMNN	CD8
0	2.39887	0.522	0.01	0	1	RAD51	CD8
0	2.39379	0.502	0.015	0	1	CASC5	CD8
0	2.38938	0.735	0.112	0	1	H2AFX	CD8
0	2.37374	0.668	0.055	0	1	CKS1B	CD8
0	2.36427	0.998	0.801	0	1	HMGN2	CD8
0	2.35408	0.542	0.016	0	1	NCAPH	CD8
0	2.34904	0.554	0.018	0	1	PRR11	CD8
0	2.3408	0.598	0.039	0	1	PAICS	CD8
0	2.33986	0.606	0.029	0	1	RBBP8	CD8
0	2.26615	0.596	0.059	0	1	UBE2S	CD8
0	2.25387	0.767	0.08	0	1	PHF19	CD8
0	2.22534	0.675	0.08	0	1	MCM6	CD8
0	2.22409	0.612	0.05	0	1	HELLS	CD8
0	2.21235	0.821	0.166	0	1	SMC4	CD8
0	2.19519	0.61	0.025	0	1	FANCI	CD8
0	2.18089	0.519	0.012	0	1	CHEK1	CD8
0	2.17334	0.999	0.57	0	1	COTL1	CD8
0	2.14819	0.785	0.154	0	1	MCM3	CD8
0	2.10542	0.704	0.099	0	1	KPNA2	CD8
0	2.1015	0.998	0.507	0	1	H2AFV	CD8
0	2.02821	0.55	0.021	0	1	TIMELESS	CD8
0	2.02572	0.934	0.209	0	1	NUDT1	CD8
0	2.02517	0.747	0.112	0	1	RRM1	CD8
0	2.02499	0.92	0.263	0	1	ANP32E	CD8
0	2.01958	0.638	0.072	0	1	ATAD2	CD8
0	1.98223	0.556	0.023	0	1	TCF19	CD8
0	1.95497	0.53	0.023	0	1	WDR34	CD8
0	1.95256	0.692	0.08	0	1	EZH2	CD8
0	1.94784	0.801	0.139	0	1	IMPDH2	CD8
0	1.89826	1	0.982	0	1	GAPDH	CD8
0	1.89562	0.948	0.307	0	1	RPA3	CD8
0	1.8872	0.516	0.028	0	1	ATAD5	CD8
0	1.87246	0.737	0.087	0	1	DTYMK	CD8
0	1.86958	0.7	0.076	0	1	AHCY	CD8
0	1.8532	0.961	0.32	0	1	PRDX3	CD8
0	1.84597	0.525	0.038	0	1	CHAF1A	CD8
0	1.82878	0.571	0.039	0	1	TUBG1	CD8
0	1.8283	0.619	0.041	0	1	CENPH	CD8
0	1.8105	0.627	0.059	0	1	LIG1	CD8
0	1.80127	0.752	0.101	0	1	NCAPD2	CD8
0	1.78597	0.998	0.667	0	1	SLC25A5	CD8
0	1.75916	0.535	0.041	0	1	GNB4	CD8
0	1.75521	0.678	0.077	0	1	RNASEH2A	CD8
0	1.71773	0.632	0.064	0	1	ACOT7	CD8
0	1.68685	0.546	0.039	0	1	CCDC34	CD8
0	1.68646	0.751	0.103	0	1	SNRNP25	CD8
0	1.67917	0.995	0.733	0	1	RAN	CD8
0	1.66896	0.77	0.115	0	1	CBX5	CD8
0	1.65108	0.541	0.048	0	1	C19orf48	CD8
0	1.58529	0.573	0.053	0	1	WHSC1	CD8
0	1.57914	0.678	0.082	0	1	BCL2L12	CD8
0	1.41932	1	0.961	0	1	HMGB1	CD8
0	-1.28188	1	0.999	0	1	RPS27	CD8
0	-1.40623	0.995	0.997	0	1	HLA-E	CD8
0	-2.37867	1	1	0	1	MALAT1	CD8
0	-3.56743	0.743	0.969	0	1	TXNIP	CD8
1.79029e-307	1.45836	0.535	0.047	2.5542e-303	1	LRR1	CD8
3.80972e-307	2.06579	0.557	0.056	5.43533e-303	1	HIST1H2AM	CD8
2.27112e-306	1.25081	1	0.93	3.2402e-302	1	HNRNPA2B1	CD8
1.60076e-304	1.49285	0.998	0.664	2.2838e-300	1	ANP32B	CD8
1.34294e-303	1.23493	1	0.777	1.91598e-299	1	COX8A	CD8
7.39663e-301	2.01202	0.88	0.239	1.05528e-296	1	NASP	CD8
9.80421e-301	1.61046	0.7	0.104	1.39877e-296	1	MTHFD1	CD8
1.47409e-299	1.53205	0.995	0.612	2.10309e-295	1	SNRPG	CD8
2.34478e-299	1.5417	0.767	0.127	3.3453e-295	1	TFDP1	CD8
5.28871e-299	1.8201	0.985	0.396	7.5454e-295	1	TPM4	CD8
8.33321e-297	1.73615	0.64	0.085	1.1889e-292	1	RFC4	CD8
6.13002e-293	3.01192	0.513	0.053	8.7457e-289	1	HIST1H1B	CD8
1.97439e-291	1.38958	0.55	0.055	2.81687e-287	1	NCAPD3	CD8
9.27562e-290	1.43246	0.522	0.049	1.32335e-285	1	POLD3	CD8
5.51016e-289	1.05207	1	0.901	7.86135e-285	1	CHCHD2	CD8
2.79886e-288	2.70983	0.972	0.573	3.99313e-284	1	TUBB	CD8
2.44811e-287	1.17437	1	0.984	3.49271e-283	1	ACTG1	CD8
1.82003e-285	1.41078	0.581	0.067	2.59664e-281	1	PSAT1	CD8
6.83898e-283	1.37535	0.559	0.061	9.75717e-279	1	HIRIP3	CD8
7.35786e-282	1.36877	0.529	0.053	1.04975e-277	1	WDR76	CD8
1.50257e-281	2.01666	0.931	0.31	2.14372e-277	1	HSPD1	CD8
5.92141e-281	1.32258	0.999	0.903	8.44807e-277	1	VIM	CD8
2.12753e-279	1.6243	0.988	0.483	3.03534e-275	1	ANXA5	CD8
3.17776e-277	1.87146	0.913	0.292	4.53371e-273	1	HMGA1	CD8
7.76167e-276	1.51717	0.556	0.063	1.10736e-271	1	RFC2	CD8
9.61754e-276	1.62368	0.966	0.337	1.37213e-271	1	YWHAE	CD8
5.98291e-273	2.03519	0.773	0.167	8.53582e-269	1	TUBA1C	CD8
8.32347e-273	1.2716	0.556	0.063	1.18751e-268	1	NANS	CD8
1.49883e-272	2.1051	0.95	0.44	2.13838e-268	1	DUT	CD8
1.8155e-272	1.32212	0.512	0.051	2.59017e-268	1	TEX30	CD8
1.91972e-270	1.22051	0.999	0.868	2.73887e-266	1	YBX1	CD8
5.6938e-270	1.65406	0.94	0.318	8.12335e-266	1	LSM4	CD8
4.22173e-269	1.67686	0.927	0.288	6.02314e-265	1	CARHSP1	CD8
3.03808e-268	1.25477	0.508	0.052	4.33442e-264	1	IFI27L1	CD8
8.59821e-266	1.66351	0.737	0.141	1.22671e-261	1	DNAJC9	CD8
2.76057e-265	1.59877	0.984	0.575	3.9385e-261	1	DEK	CD8
3.88167e-264	-1.85343	0.948	0.96	5.53798e-260	1	BTG1	CD8
3.12163e-263	1.82935	0.844	0.222	4.45363e-259	1	TMPO	CD8
7.26634e-263	1.54119	0.961	0.35	1.03669e-258	1	TXNDC17	CD8
1.35822e-262	1.08105	1	0.993	1.93777e-258	1	PTMA	CD8
4.61505e-262	1.51417	0.793	0.162	6.58429e-258	1	TIMM10	CD8
2.05109e-261	1.16508	0.523	0.057	2.92629e-257	1	SHMT1	CD8
3.35186e-261	1.55178	0.719	0.134	4.7821e-257	1	AIF1	CD8
4.18375e-260	1.28803	0.735	0.129	5.96896e-256	1	HAUS4	CD8
5.7362e-259	1.29198	0.809	0.159	8.18383e-255	1	RPL26L1	CD8
9.09587e-259	1.57082	0.98	0.616	1.29771e-254	1	PKM	CD8
2.33027e-258	1.60221	0.638	0.1	3.32459e-254	1	KIF20B	CD8
1.07086e-257	1.37525	0.688	0.115	1.5278e-253	1	PPIF	CD8
5.29653e-257	1.22921	0.672	0.107	7.55656e-253	1	NUP37	CD8
5.92405e-257	1.54677	0.69	0.12	8.45185e-253	1	DCTPP1	CD8
1.27519e-256	1.10765	0.576	0.074	1.81932e-252	1	ITGB3BP	CD8
1.36674e-256	1.34642	0.998	0.608	1.94993e-252	1	CALM3	CD8
3.07373e-256	1.31069	0.537	0.064	4.38529e-252	1	BARD1	CD8
3.13428e-256	1.56415	0.854	0.21	4.47168e-252	1	SSRP1	CD8
3.35801e-256	1.47877	0.834	0.187	4.79087e-252	1	UQCC2	CD8
1.45541e-255	1.59933	0.987	0.507	2.07644e-251	1	HN1	CD8
4.52759e-255	1.33379	0.744	0.137	6.45952e-251	1	ACAT2	CD8
4.0019e-254	1.46523	0.831	0.185	5.70951e-250	1	GGCT	CD8
6.46959e-252	1.54176	0.904	0.247	9.23017e-248	1	SKA2	CD8
6.52711e-252	1.15543	0.561	0.072	9.31222e-248	1	RPL39L	CD8
8.92831e-251	1.41292	0.707	0.127	1.2738e-246	1	MRPL12	CD8
6.67648e-249	1.2719	0.663	0.108	9.52534e-245	1	RUVBL2	CD8
2.13775e-248	1.18518	0.998	0.767	3.04993e-244	1	ATP5G3	CD8
2.18786e-248	1.48942	0.74	0.145	3.12142e-244	1	TMEM106C	CD8
3.21936e-248	1.60979	0.984	0.64	4.59306e-244	1	LDHA	CD8
2.30108e-245	1.20687	0.574	0.078	3.28295e-241	1	TRAP1	CD8
5.95973e-245	1.2912	0.772	0.152	8.50275e-241	1	LRRC59	CD8
6.79265e-245	1.21695	0.677	0.115	9.69108e-241	1	MYL6B	CD8
3.10312e-244	1.45463	0.868	0.218	4.42722e-240	1	MTHFD2	CD8
6.7393e-244	1.44078	0.791	0.171	9.61496e-240	1	SAE1	CD8
2.6627e-243	1.17399	0.631	0.098	3.79887e-239	1	YEATS4	CD8
6.58458e-243	1.21601	0.67	0.113	9.39422e-239	1	BZW2	CD8
9.41199e-243	1.23682	0.992	0.64	1.34281e-238	1	COX5A	CD8
3.85627e-242	1.56213	0.818	0.198	5.50175e-238	1	SMC1A	CD8
1.98086e-241	1.50872	0.964	0.407	2.8261e-237	1	SNRPD1	CD8
3.02711e-241	1.13365	0.691	0.121	4.31878e-237	1	DPP3	CD8
2.4177e-240	1.42891	0.977	0.579	3.44933e-236	1	TXN	CD8
4.52586e-240	1.54072	0.991	0.648	6.45705e-236	1	MT2A	CD8
2.05693e-239	1.53136	0.971	0.391	2.93462e-235	1	HLA-DRA	CD8
1.84751e-237	1.19268	0.998	0.733	2.63584e-233	1	PSME2	CD8
1.92601e-237	1.39198	0.832	0.199	2.74783e-233	1	THOC3	CD8
7.18638e-237	1.49527	0.959	0.337	1.02528e-232	1	LSM5	CD8
5.14478e-236	1.18815	0.644	0.107	7.34005e-232	1	FH	CD8
4.11124e-235	1.39846	0.977	0.431	5.8655e-231	1	CBX3	CD8
4.6395e-235	1.59883	0.832	0.217	6.61918e-231	1	MT1E	CD8
7.05954e-235	-1.58972	0.936	0.985	1.00718e-230	1	CCL5	CD8
5.58943e-234	1.24886	0.663	0.117	7.97444e-230	1	CDKN2A	CD8
8.81068e-234	1.49918	0.941	0.355	1.25702e-229	1	H2AFY	CD8
6.80076e-232	1.14583	0.7	0.128	9.70265e-228	1	ACTL6A	CD8
3.08899e-230	-1.84323	0.971	0.958	4.40706e-226	1	ZFP36L2	CD8
4.58915e-229	1.1397	0.536	0.073	6.54734e-225	1	CSE1L	CD8
2.12176e-228	1.67048	0.884	0.321	3.02711e-224	1	RANBP1	CD8
3.51742e-227	1.22528	0.992	0.689	5.01831e-223	1	PGAM1	CD8
4.2472e-227	1.1316	0.601	0.094	6.05948e-223	1	POLD2	CD8
3.85627e-226	1.19269	0.594	0.094	5.50173e-222	1	PSMG1	CD8
5.45281e-226	1.23138	0.836	0.191	7.77953e-222	1	MRPL27	CD8
1.53661e-225	1.7577	0.78	0.214	2.19228e-221	1	HNRNPAB	CD8
4.71623e-225	1.34305	0.669	0.127	6.72865e-221	1	TACC3	CD8
1.4489e-224	1.38594	0.969	0.43	2.06714e-220	1	PSMA4	CD8
2.41353e-224	1.39674	0.987	0.72	3.44339e-220	1	ENO1	CD8
2.98556e-224	1.36298	0.978	0.451	4.25949e-220	1	PSMB2	CD8
3.06778e-224	1.05467	0.613	0.1	4.3768e-220	1	HDGF	CD8
6.65728e-224	1.14244	0.639	0.111	9.49794e-220	1	TOPBP1	CD8
6.31216e-223	1.06292	0.999	0.734	9.00556e-219	1	PARK7	CD8
8.86303e-222	1.23357	0.985	0.569	1.26449e-217	1	PSMA2	CD8
3.32957e-221	1.52765	0.73	0.164	4.7503e-217	1	KIF22	CD8
1.55295e-220	1.18393	0.771	0.164	2.2156e-216	1	GLRX5	CD8
2.42862e-220	1.02367	0.64	0.111	3.46492e-216	1	HADH	CD8
2.34423e-219	1.22103	0.884	0.236	3.34452e-215	1	CD38	CD8
1.20828e-218	1.15071	0.507	0.068	1.72385e-214	1	MRTO4	CD8
2.26832e-218	-1.39234	0.97	0.976	3.23622e-214	1	NKG7	CD8
1.31694e-217	1.14579	0.999	0.743	1.87888e-213	1	CNN2	CD8
2.22039e-217	1.55909	0.943	0.38	3.16783e-213	1	SFPQ	CD8
3.04961e-217	1.38701	0.969	0.535	4.35088e-213	1	PRDX1	CD8
3.48796e-216	1.17166	0.86	0.21	4.97627e-212	1	ANAPC15	CD8
1.30693e-214	1.12954	0.794	0.179	1.86459e-210	1	PSMB5	CD8
5.60402e-214	1.07385	0.998	0.732	7.99526e-210	1	ARPC5	CD8
1.56598e-213	1.21958	0.823	0.201	2.23418e-209	1	SHMT2	CD8
4.46501e-213	1.21726	0.581	0.097	6.37023e-209	1	CKAP5	CD8
6.10338e-213	-2.93501	0.618	0.85	8.70769e-209	1	TSC22D3	CD8
9.15581e-213	1.40253	0.916	0.322	1.30626e-208	1	HNRNPD	CD8
1.11417e-212	1.00817	0.727	0.146	1.58959e-208	1	PMVK	CD8
5.56249e-212	1.14531	0.664	0.127	7.93601e-208	1	VRK1	CD8
4.7657e-211	1.09271	0.604	0.105	6.79922e-207	1	SPATS2L	CD8
2.61711e-210	1.22182	0.797	0.189	3.73383e-206	1	MRPL37	CD8
1.72164e-209	1.09604	0.997	0.624	2.45626e-205	1	SHFM1	CD8
4.23682e-209	1.02929	0.729	0.15	6.04466e-205	1	POLR2H	CD8
9.251e-209	-1.21599	0.987	0.98	1.31984e-204	1	HCST	CD8
1.91688e-206	1.13036	0.615	0.112	2.73482e-202	1	RAD51C	CD8
4.99916e-206	1.08888	0.779	0.18	7.1323e-202	1	CD28	CD8
1.4664e-204	1.18053	0.856	0.223	2.09211e-200	1	MRPL13	CD8
1.54976e-204	1.10587	0.785	0.182	2.21104e-200	1	NABP2	CD8
3.89863e-204	1.37368	0.942	0.38	5.56218e-200	1	SNRPE	CD8
4.17025e-201	1.21765	0.987	0.699	5.9497e-197	1	NME2	CD8
1.19836e-200	1.38761	0.935	0.367	1.7097e-196	1	CACYBP	CD8
5.35098e-199	2.25654	0.793	0.285	7.63424e-195	1	TUBB4B	CD8
4.08182e-198	1.04488	0.683	0.14	5.82353e-194	1	EXOSC3	CD8
5.83143e-198	1.16242	0.823	0.209	8.3197e-194	1	BOLA3	CD8
1.73642e-197	1.3746	0.902	0.322	2.47735e-193	1	DDX39A	CD8
3.25269e-197	1.02756	0.666	0.134	4.64062e-193	1	EBNA1BP2	CD8
7.10216e-197	1.11626	0.714	0.158	1.01326e-192	1	HBS1L	CD8
1.23879e-196	1.2855	0.955	0.41	1.76738e-192	1	MRPL51	CD8
3.63921e-196	1.27687	0.753	0.184	5.19207e-192	1	EIF4A3	CD8
4.23106e-196	1.14183	0.797	0.198	6.03646e-192	1	DAZAP1	CD8
1.27638e-195	1.06774	0.704	0.152	1.82101e-191	1	EXOSC8	CD8
2.01499e-195	1.27374	0.792	0.204	2.87479e-191	1	STRA13	CD8
1.41415e-194	1.31701	0.981	0.755	2.01757e-190	1	TPI1	CD8
1.67024e-194	1.07772	0.99	0.616	2.38294e-190	1	POMP	CD8
3.31865e-192	1.0164	0.775	0.182	4.73472e-188	1	HAUS1	CD8
6.72668e-192	1.05081	0.771	0.185	9.59695e-188	1	MRPS33	CD8
1.05128e-191	1.02497	0.661	0.135	1.49986e-187	1	MRPL17	CD8
2.15537e-191	1.07875	0.719	0.161	3.07506e-187	1	PRPF19	CD8
1.35199e-189	1.22288	0.959	0.455	1.92888e-185	1	TALDO1	CD8
4.60915e-188	1.33809	0.852	0.263	6.57588e-184	1	SDF2L1	CD8
2.26611e-187	1.24224	0.924	0.32	3.23306e-183	1	NUDT21	CD8
2.53698e-187	1.15644	0.713	0.166	3.6195e-183	1	HAT1	CD8
4.58045e-184	1.14934	0.884	0.26	6.53493e-180	1	ADSL	CD8
1.13072e-183	1.01501	0.777	0.191	1.61319e-179	1	PSMD1	CD8
1.43022e-183	1.27094	0.966	0.595	2.04049e-179	1	ANXA2	CD8
4.75049e-183	1.00361	0.829	0.217	6.77752e-179	1	ITGAE	CD8
1.80611e-182	1.21186	0.956	0.387	2.57678e-178	1	MRPL23	CD8
3.15352e-182	1.30299	0.851	0.301	4.49913e-178	1	YWHAH	CD8
3.9309e-182	1.03699	0.694	0.157	5.60822e-178	1	GOT2	CD8
4.22307e-182	1.15506	0.981	0.529	6.02505e-178	1	NAP1L1	CD8
5.50374e-182	1.02907	0.988	0.692	7.85219e-178	1	ATP5B	CD8
7.77938e-180	1.2221	0.826	0.246	1.10988e-175	1	SMC3	CD8
1.0133e-179	3.15615	0.961	0.562	1.44568e-175	1	HIST1H4C	CD8
2.73398e-179	1.18756	0.885	0.281	3.90057e-175	1	CCDC167	CD8
4.42943e-178	1.11565	0.949	0.327	6.31946e-174	1	LIMS1	CD8
1.25629e-177	-1.08153	0.991	0.952	1.79235e-173	1	ITM2B	CD8
1.44475e-177	1.1261	0.86	0.253	2.06122e-173	1	COX20	CD8
1.77239e-177	1.27098	0.785	0.229	2.52867e-173	1	USP1	CD8
8.67915e-177	1.33417	0.729	0.199	1.23825e-172	1	LGALS3	CD8
4.53825e-176	1.05464	0.874	0.256	6.47472e-172	1	TMEM167A	CD8
1.42668e-175	1.1268	0.711	0.175	2.03544e-171	1	CDK4	CD8
2.03571e-174	-1.11964	0.986	0.982	2.90435e-170	1	IFITM1	CD8
2.47908e-174	1.20773	0.891	0.299	3.5369e-170	1	HPRT1	CD8
2.54791e-174	1.09884	0.788	0.214	3.6351e-170	1	BAZ1B	CD8
7.3086e-174	1.18332	0.981	0.504	1.04272e-169	1	CDK2AP2	CD8
1.1399e-173	1.17943	0.95	0.453	1.6263e-169	1	BANF1	CD8
1.39629e-173	1.10196	0.997	0.876	1.99209e-169	1	HSP90AA1	CD8
2.07824e-173	1.18661	0.92	0.324	2.96503e-169	1	RNASEH2B	CD8
6.69629e-172	1.02156	0.99	0.65	9.55359e-168	1	PGK1	CD8
9.6969e-172	1.23719	0.884	0.312	1.38346e-167	1	CCT2	CD8
2.51085e-171	1.07363	0.569	0.117	3.58223e-167	1	CKAP2	CD8
1.95818e-170	1.30742	0.824	0.282	2.79373e-166	1	DNMT1	CD8
2.77461e-169	1.21363	0.917	0.37	3.95854e-165	1	PPA1	CD8
4.05152e-169	1.01232	0.99	0.593	5.7803e-165	1	FKBP1A	CD8
6.03511e-169	1.05417	0.772	0.205	8.61029e-165	1	BAK1	CD8
6.04462e-169	1.12305	0.794	0.223	8.62386e-165	1	SUPT16H	CD8
6.37875e-169	1.46687	0.841	0.328	9.10056e-165	1	SLBP	CD8
2.30867e-168	1.0923	0.978	0.481	3.29378e-164	1	NDUFB3	CD8
5.58585e-168	1.09242	0.626	0.148	7.96933e-164	1	TIMD4	CD8
2.37758e-167	1.17935	0.894	0.323	3.3921e-163	1	CCT5	CD8
5.71461e-167	1.09229	0.884	0.281	8.15303e-163	1	ETFB	CD8
3.74285e-166	1.38275	0.935	0.425	5.33992e-162	1	RPL22L1	CD8
5.09022e-166	1.10904	0.98	0.551	7.26221e-162	1	IDH2	CD8
2.42442e-164	-1.15079	0.983	0.918	3.45892e-160	1	CD37	CD8
5.68951e-164	1.13926	0.882	0.293	8.11722e-160	1	TCP1	CD8
6.02549e-164	1.07226	0.976	0.524	8.59656e-160	1	SNRPF	CD8
1.05869e-163	1.13857	0.943	0.403	1.51044e-159	1	ILF2	CD8
3.55267e-163	1.00109	0.596	0.131	5.0686e-159	1	CD59	CD8
3.81244e-163	-1.0449	0.983	0.963	5.43921e-159	1	CST7	CD8
1.46548e-162	1.12359	0.946	0.393	2.0908e-158	1	PSMA3	CD8
4.28181e-162	1.02671	0.779	0.221	6.10886e-158	1	SPTBN1	CD8
4.82231e-161	1.01406	0.984	0.564	6.87998e-157	1	PSMA5	CD8
1.93257e-160	1.15954	0.787	0.242	2.75719e-156	1	PRKDC	CD8
1.62385e-159	1.07828	0.97	0.451	2.31675e-155	1	NDUFV2	CD8
5.86773e-159	1.18724	0.91	0.363	8.37149e-155	1	CCT6A	CD8
2.135e-158	1.07881	0.961	0.469	3.046e-154	1	ANAPC11	CD8
7.93243e-158	1.16128	0.948	0.451	1.13172e-153	1	PDIA6	CD8
8.89788e-158	1.10481	0.865	0.287	1.26946e-153	1	TXNL4A	CD8
1.12119e-156	1.06277	0.847	0.27	1.5996e-152	1	POP4	CD8
8.23925e-156	1.0998	0.729	0.201	1.17549e-151	1	ODC1	CD8
1.48463e-155	1.16181	0.916	0.369	2.11813e-151	1	SLIRP	CD8
6.18005e-154	1.03163	0.97	0.47	8.81707e-150	1	CLTA	CD8
9.92961e-154	1.37914	0.551	0.133	1.41666e-149	1	FXYD2	CD8
1.2072e-153	1.01574	0.87	0.286	1.72231e-149	1	TIMM8B	CD8
2.92889e-151	1.07887	0.941	0.39	4.17864e-147	1	MRPL52	CD8
3.20466e-151	1.14168	0.943	0.419	4.57209e-147	1	LBR	CD8
1.99022e-150	1.29429	0.898	0.405	2.83945e-146	1	C1QBP	CD8
8.31643e-148	1.07962	0.944	0.435	1.1865e-143	1	MZT2B	CD8
2.7262e-146	1.00651	0.942	0.378	3.88946e-142	1	GTF3C6	CD8
3.14718e-146	-4.43799	0.047	0.533	4.49009e-142	1	KLRD1	CD8
4.20794e-146	1.00882	0.891	0.314	6.00346e-142	1	HLA-DMA	CD8
7.0723e-146	1.19084	0.92	0.471	1.009e-141	1	NUCB2	CD8
1.10396e-145	-2.33099	0.561	0.752	1.57502e-141	1	GZMM	CD8
9.39033e-145	1.00112	0.973	0.594	1.33972e-140	1	SRSF3	CD8
1.00535e-143	1.08154	0.92	0.397	1.43434e-139	1	VDAC1	CD8
9.80468e-142	1.04111	0.971	0.461	1.39883e-137	1	SH2D1A	CD8
2.97569e-141	1.02736	0.957	0.548	4.24541e-137	1	NUCKS1	CD8
6.29056e-141	1.02413	0.947	0.405	8.97474e-137	1	CCT8	CD8
2.27033e-140	1.00575	0.816	0.268	3.23908e-136	1	SYNCRIP	CD8
5.05141e-139	1.38382	0.977	0.636	7.20684e-135	1	HSP90AB1	CD8
6.05727e-138	-3.01809	0.416	0.692	8.64191e-134	1	CTSW	CD8
3.33176e-136	1.00287	0.917	0.37	4.75342e-132	1	TKT	CD8
1.40244e-134	-1.20234	0.972	0.942	2.00087e-130	1	DDX5	CD8
7.48131e-134	1.06261	0.862	0.336	1.06736e-129	1	SIVA1	CD8
7.77688e-131	1.12592	0.959	0.494	1.10953e-126	1	RAD21	CD8
2.72373e-129	-1.18913	0.998	0.985	3.88595e-125	1	MT-ND4	CD8
1.64249e-113	1.14078	0.892	0.437	2.34334e-109	1	HSPE1	CD8
1.20661e-111	-1.8829	0.757	0.799	1.72146e-107	1	GZMH	CD8
3.31113e-110	-1.57613	0.815	0.778	4.72399e-106	1	PNRC1	CD8
6.55234e-103	-1.21378	0.911	0.82	9.34822e-99	1	VAMP2	CD8
2.00567e-87	-1.21119	0.904	0.804	2.8615e-83	1	C9orf142	CD8
5.093e-86	1.00423	0.92	0.581	7.26618e-82	1	LGALS1	CD8
4.54002e-82	-1.72299	0.697	0.71	6.47724e-78	1	KLF6	CD8
4.52202e-76	-1.89273	0.76	0.703	6.45157e-72	1	ZFP36	CD8
7.02289e-75	-1.18633	0.895	0.769	1.00196e-70	1	HLA-F	CD8
1.44139e-73	-1.03086	0.943	0.779	2.05643e-69	1	GLTSCR2	CD8
9.76379e-68	-1.03933	0.946	0.833	1.393e-63	1	CIRBP	CD8
2.02556e-62	-2.31499	0.733	0.677	2.88986e-58	1	JUNB	CD8
1.10872e-61	-1.26305	0.662	0.731	1.58181e-57	1	CCL4	CD8
4.95925e-59	-1.71526	0.488	0.607	7.07536e-55	1	KLRG1	CD8
5.2701e-59	-1.39929	0.78	0.686	7.51885e-55	1	EIF4A2	CD8
2.38522e-55	-1.23869	0.77	0.7	3.40299e-51	1	KLRK1	CD8
3.55582e-51	-1.11016	0.645	0.731	5.07308e-47	1	ANXA1	CD8
2.33095e-50	-1.30148	0.328	0.559	3.32557e-46	1	RPS4Y1	CD8
1.72634e-47	-2.30453	0.639	0.623	2.46297e-43	1	FGFBP2	CD8
2.47586e-44	-1.93424	0.434	0.538	3.53232e-40	1	CLIC3	CD8
1.7576e-43	-1.28791	0.751	0.659	2.50756e-39	1	MBP	CD8
6.3252e-42	-1.61587	0.304	0.504	9.02416e-38	1	GNLY	CD8
3.25927e-37	-2.32637	0.449	0.504	4.65001e-33	1	CXCR4	CD8
3.63621e-35	-1.6792	0.552	0.54	5.18779e-31	1	SYTL1	CD8
6.08985e-31	-1.38068	0.7	0.601	8.68839e-27	1	ADGRE5	CD8
4.07014e-29	-1.15589	0.791	0.623	5.80687e-25	1	SIGIRR	CD8
1.41461e-28	-1.39781	0.656	0.596	2.01822e-24	1	ID2	CD8
1.60293e-23	-1.19527	0.779	0.599	2.2869e-19	1	APMAP	CD8
2.68012e-21	-1.04526	0.796	0.611	3.82373e-17	1	DHRS7	CD8
3.66256e-21	-1.22882	0.678	0.561	5.22537e-17	1	ANKRD12	CD8
5.04205e-20	-1.56212	0.547	0.502	7.19349e-16	1	PRDM1	CD8
1.20619e-19	-1.92325	0.507	0.475	1.72087e-15	1	CD69	CD8
5.2294e-19	-1.32686	0.653	0.533	7.46079e-15	1	SPSB3	CD8
2.17141e-17	-1.07535	0.781	0.58	3.09795e-13	1	N4BP2L2	CD8
3.61279e-17	-1.72087	0.714	0.584	5.15436e-13	1	DUSP2	CD8
3.88809e-17	-1.02142	0.809	0.615	5.54714e-13	1	IER2	CD8
2.63061e-13	-1.17541	0.677	0.534	3.7531e-09	1	ZFP36L1	CD8
7.1512e-13	-1.02071	0.77	0.571	1.02026e-08	1	TC2N	CD8
1.40147e-12	-1.07961	0.709	0.545	1.99947e-08	1	PDCD4	CD8
3.13272e-12	-1.39043	0.505	0.467	4.46945e-08	1	CX3CR1	CD8
3.57333e-11	-1.00893	0.744	0.555	5.09807e-07	1	RBL2	CD8
4.28293e-11	-1.49622	0.586	0.468	6.11046e-07	1	RASSF1	CD8
2.59092e-09	-1.20068	0.661	0.499	3.69647e-05	1	CYTH1	CD8
3.42593e-09	-1.16676	0.642	0.504	4.88777e-05	1	TAGAP	CD8
8.71188e-09	-1.0058	0.719	0.529	0.000124292	1	STOM	CD8
1.20278e-08	-1.09257	0.669	0.508	0.000171601	1	SAMHD1	CD8
1.2206e-07	-1.46611	0.707	0.519	0.00174143	1	CMC1	CD8
4.64788e-07	-1.16766	0.729	0.547	0.00663113	1	ITGB1	CD8
5.60328e-294	2.02018	0.985	0.447	7.9942e-290	2	CD27	CD8
8.11936e-266	2.32182	0.857	0.249	1.15839e-261	2	CXCR6	CD8
8.59902e-266	1.81826	0.991	0.491	1.22682e-261	2	GZMK	CD8
6.45996e-231	1.99462	0.963	0.481	9.21643e-227	2	LAG3	CD8
1.99937e-227	2.06181	0.857	0.285	2.8525e-223	2	CHI3L2	CD8
2.17832e-227	2.21614	0.756	0.206	3.1078e-223	2	HAVCR2	CD8
1.34648e-219	1.24684	1	0.937	1.92102e-215	2	CD74	CD8
2.16411e-215	2.18632	0.721	0.191	3.08753e-211	2	HMOX1	CD8
1.71201e-198	1.0465	0.999	0.923	2.44252e-194	2	GZMA	CD8
5.21182e-198	1.93684	0.813	0.273	7.4357e-194	2	CD38	CD8
2.20307e-182	1.3727	0.979	0.643	3.14312e-178	2	DENND2D	CD8
2.61025e-182	1.21729	0.999	0.754	3.72404e-178	2	CNN2	CD8
4.08785e-180	1.6518	0.851	0.324	5.83213e-176	2	SIRPG	CD8
1.839e-175	1.08051	0.997	0.858	2.6237e-171	2	LIMD2	CD8
4.78139e-166	-1.23755	0.991	0.999	6.82161e-162	2	RPS29	CD8
4.37668e-160	2.505	0.501	0.112	6.24422e-156	2	CEBPD	CD8
5.29967e-157	1.38166	0.95	0.51	7.56103e-153	2	SIT1	CD8
9.38343e-157	1.04315	0.991	0.784	1.33873e-152	2	GIMAP4	CD8
1.37619e-155	1.97345	0.609	0.17	1.96341e-151	2	TIMD4	CD8
2.15957e-154	1.29958	0.968	0.651	3.08105e-150	2	FCMR	CD8
3.4169e-153	1.50225	0.912	0.463	4.87489e-149	2	TIGIT	CD8
5.03181e-148	1.41019	0.875	0.364	7.17888e-144	2	LIMS1	CD8
7.57218e-148	1.71799	0.712	0.25	1.08032e-143	2	CD82	CD8
9.49331e-141	1.57341	0.701	0.246	1.35441e-136	2	PDCD1	CD8
6.69381e-137	1.62062	0.699	0.257	9.55005e-133	2	ACP5	CD8
2.81181e-136	-1.34487	0.976	0.989	4.01161e-132	2	MT-ND4	CD8
6.72263e-136	2.09783	0.549	0.15	9.59118e-132	2	FXYD2	CD8
1.01669e-135	1.32558	0.878	0.415	1.45052e-131	2	LYST	CD8
1.04574e-130	1.05049	0.996	0.588	1.49196e-126	2	COTL1	CD8
1.45221e-129	-1.02634	0.918	0.97	2.07186e-125	2	EEF1B2	CD8
1.05135e-128	1.44819	0.849	0.431	1.49996e-124	2	S1PR4	CD8
3.90834e-126	-2.80982	0.254	0.705	5.57602e-122	2	CTSW	CD8
2.6933e-123	1.28143	0.922	0.536	3.84253e-119	2	GBP5	CD8
5.29688e-117	-4.51049	0.026	0.517	7.55706e-113	2	KLRD1	CD8
4.16507e-116	1.11442	0.934	0.577	5.9423e-112	2	MCL1	CD8
6.01249e-113	1.63517	0.544	0.173	8.57802e-109	2	CPNE2	CD8
6.71882e-106	1.00459	0.962	0.633	9.58574e-102	2	PVRIG	CD8
2.72713e-105	1.36659	0.749	0.33	3.8908e-101	2	CXCR3	CD8
4.3047e-103	1.43939	0.61	0.23	6.14151e-99	2	CD28	CD8
4.4786e-101	1.37871	0.678	0.283	6.38962e-97	2	GIMAP5	CD8
5.97027e-94	1.10605	0.847	0.473	8.51779e-90	2	GBP2	CD8
2.73346e-93	1.01853	0.918	0.618	3.89983e-89	2	ZYX	CD8
3.28016e-92	1.05338	0.838	0.446	4.6798e-88	2	PCED1B	CD8
8.60118e-91	1.03445	0.885	0.495	1.22713e-86	2	SH2D1A	CD8
1.20321e-90	1.10295	0.86	0.493	1.71661e-86	2	CBLB	CD8
6.66331e-90	-1.62887	0.428	0.76	9.50655e-86	2	ANXA1	CD8
7.96332e-88	1.21003	0.784	0.416	1.13613e-83	2	PIM2	CD8
2.64013e-87	-1.66518	0.921	0.933	3.76668e-83	2	TXNIP	CD8
6.79657e-86	-1.01758	0.95	0.958	9.69666e-82	2	MT-ND2	CD8
8.29322e-86	1.27325	0.616	0.258	1.18319e-81	2	SNAP47	CD8
1.12206e-85	1.11908	0.766	0.356	1.60084e-81	2	HLA-DMA	CD8
3.13418e-84	1.22624	0.766	0.382	4.47153e-80	2	PTMS	CD8
1.35787e-81	1.17197	0.666	0.297	1.93728e-77	2	GALM	CD8
5.48495e-78	1.14321	0.632	0.274	7.82537e-74	2	EPSTI1	CD8
1.3095e-75	1.09619	0.728	0.362	1.86826e-71	2	YPEL3	CD8
7.33322e-75	-1.83193	0.699	0.829	1.04623e-70	2	TSC22D3	CD8
1.32763e-72	1.03448	0.754	0.394	1.89414e-68	2	SLFN5	CD8
5.3583e-72	1.06038	0.682	0.327	7.64468e-68	2	DNM2	CD8
2.69782e-70	-1.78937	0.197	0.569	3.84898e-66	2	RPS4Y1	CD8
2.77068e-67	1.05581	0.646	0.308	3.95293e-63	2	TOX	CD8
2.82174e-66	1.00919	0.665	0.332	4.02578e-62	2	CD84	CD8
1.1316e-61	1.06059	0.556	0.252	1.61445e-57	2	FASLG	CD8
1.95456e-61	1.11053	0.784	0.459	2.78858e-57	2	ISG15	CD8
1.96448e-61	1.15775	0.503	0.216	2.80272e-57	2	P2RY10	CD8
1.45663e-60	1.04583	0.596	0.283	2.07818e-56	2	PAG1	CD8
1.29747e-58	-2.3562	0.254	0.532	1.8511e-54	2	CXCR4	CD8
5.89724e-58	1.01281	0.54	0.247	8.4136e-54	2	UBASH3A	CD8
1.01098e-43	-1.92546	0.484	0.647	1.44236e-39	2	FGFBP2	CD8
6.73998e-43	-1.11481	0.624	0.735	9.61593e-39	2	GZMM	CD8
5.57175e-41	-2.89527	0.431	0.553	7.94921e-37	2	TUBA1B	CD8
2.19932e-38	-1.11263	0.653	0.698	3.13777e-34	2	HSP90AB1	CD8
1.32284e-29	-1.00421	0.804	0.79	1.8873e-25	2	GZMH	CD8
2.74839e-27	-1.2041	0.421	0.527	3.92113e-23	2	HSPE1	CD8
6.10176e-26	-1.64617	0.635	0.694	8.70539e-22	2	JUNB	CD8
4.98714e-21	-1.21608	0.451	0.548	7.11516e-17	2	EFHD2	CD8
4.95963e-14	-1.11194	0.524	0.525	7.0759e-10	2	DUT	CD8
4.10434e-08	-1.23312	0.75	0.622	0.000585566	2	TUBB	CD8
0	4.72986	0.628	0.038	0	3	KLRD1	CD8
0	3.16359	0.773	0.345	0	3	CTSW	CD8
0	2.68025	0.978	0.821	0	3	TXNIP	CD8
0	2.5808	0.878	0.653	0	3	TSC22D3	CD8
0	1.57971	1	1	0	3	MALAT1	CD8
0	1.42041	0.987	0.988	0	3	MT-ND4	CD8
0	1.23421	0.999	0.996	0	3	RPS29	CD8
0	1.19795	1	0.998	0	3	RPS27	CD8
0	-1.19579	0.923	1	0	3	CD74	CD8
0	-1.22605	0.981	1	0	3	ACTG1	CD8
0	-1.57617	0.62	0.962	0	3	SLC25A5	CD8
0	-1.62177	0.696	0.999	0	3	CNN2	CD8
0	-1.63803	0.316	0.892	0	3	HLA-DRA	CD8
0	-1.64917	0.38	0.976	0	3	GZMK	CD8
0	-1.68795	0.132	0.733	0	3	CD82	CD8
0	-1.73258	0.057	0.567	0	3	MYL6B	CD8
0	-1.74919	0.08	0.59	0	3	AIF1	CD8
0	-1.75217	0.225	0.916	0	3	LIMS1	CD8
0	-1.75369	0.1	0.705	0	3	CD28	CD8
0	-1.75924	0.072	0.576	0	3	CPNE2	CD8
0	-1.77954	0.401	0.96	0	3	ANXA5	CD8
0	-1.79499	0.979	1	0	3	GAPDH	CD8
0	-1.80559	0.19	0.875	0	3	SIRPG	CD8
0	-1.85105	0.385	0.92	0	3	LAG3	CD8
0	-1.90975	0.158	0.733	0	3	CXCR6	CD8
0	-1.92226	0.323	0.976	0	3	CD27	CD8
0	-1.95015	0.322	0.902	0	3	TPM4	CD8
0	-1.97056	0.162	0.828	0	3	CHI3L2	CD8
0	-2.16353	0.089	0.725	0	3	HAVCR2	CD8
0	-2.24801	0.077	0.693	0	3	HMOX1	CD8
0	-2.26278	0.062	0.619	0	3	TIMD4	CD8
0	-2.34067	0.121	0.677	0	3	MCM5	CD8
0	-2.34335	0.162	0.735	0	3	PTTG1	CD8
0	-2.34898	0.128	0.853	0	3	CD38	CD8
0	-2.38034	0.093	0.665	0	3	CKS2	CD8
0	-2.54214	0.491	0.997	0	3	COTL1	CD8
0	-2.70165	0.056	0.55	0	3	FXYD2	CD8
0	-2.79839	0.164	0.777	0	3	FABP5	CD8
0	-3.43129	0.204	0.684	0	3	STMN1	CD8
0	-3.75248	0.028	0.606	0	3	KIAA0101	CD8
0	-3.75515	0.016	0.551	0	3	MKI67	CD8
2.33383e-307	-1.82055	0.046	0.502	3.32968e-303	3	EZH2	CD8
1.00229e-305	-1.65606	0.254	0.834	1.42996e-301	3	PRDX3	CD8
1.4708e-304	-2.14605	0.075	0.556	2.0984e-300	3	LMNB1	CD8
1.30615e-297	-1.54387	0.152	0.736	1.86348e-293	3	MTHFD2	CD8
1.89199e-297	-1.30751	0.55	0.962	2.69931e-293	3	CALM3	CD8
4.36986e-296	-1.62486	0.22	0.807	6.23447e-292	3	CARHSP1	CD8
5.75776e-296	-1.84384	0.057	0.519	8.2146e-292	3	PHF19	CD8
1.67293e-293	-1.09558	0.742	0.984	2.38676e-289	3	COX8A	CD8
2.12382e-292	-1.18225	0.564	0.974	3.03005e-288	3	SHFM1	CD8
8.57881e-283	-1.4336	0.17	0.76	1.22394e-278	3	GALM	CD8
2.01695e-281	-1.889	0.123	0.635	2.87759e-277	3	SMC4	CD8
7.68188e-279	-1.66896	0.457	0.899	1.09597e-274	3	H2AFV	CD8
5.84655e-277	-1.39601	0.382	0.933	8.34127e-273	3	SH2D1A	CD8
3.50171e-275	-1.43152	0.23	0.836	4.99589e-271	3	HLA-DMA	CD8
4.86835e-272	-1.64384	0.169	0.712	6.94568e-268	3	NUDT1	CD8
1.42232e-269	-1.48198	0.275	0.838	2.02923e-265	3	YWHAE	CD8
3.82948e-265	-1.36585	0.209	0.801	5.46352e-261	3	CXCR3	CD8
9.04728e-264	-1.18977	0.531	0.962	1.29078e-259	3	FKBP1A	CD8
1.15356e-263	-1.41401	0.284	0.85	1.64579e-259	3	TXNDC17	CD8
4.56985e-261	1.47353	0.958	0.965	6.51981e-257	3	ZFP36L2	CD8
9.10481e-258	-1.61792	0.135	0.646	1.29898e-253	3	LGALS3	CD8
5.75281e-254	-1.01521	0.692	0.983	8.20754e-250	3	PARK7	CD8
1.15244e-251	-1.37346	0.076	0.529	1.64418e-247	3	SNRNP25	CD8
2.88146e-251	-1.42564	0.071	0.515	4.11098e-247	3	MTHFD1	CD8
1.23105e-250	-1.11407	0.589	0.959	1.75633e-246	3	COX5A	CD8
4.96986e-250	-1.62682	0.166	0.681	7.09049e-246	3	MT1E	CD8
1.0959e-248	-1.25044	0.153	0.699	1.56353e-244	3	ACP5	CD8
1.13033e-247	-1.41204	0.4	0.89	1.61264e-243	3	NUCB2	CD8
9.13936e-244	-1.40129	0.192	0.745	1.30391e-239	3	SKA2	CD8
5.96722e-243	-1.19865	0.148	0.679	8.51343e-239	3	PDCD1	CD8
8.78143e-242	-1.37521	0.355	0.916	1.25285e-237	3	TIGIT	CD8
1.26148e-239	-1.56546	0.24	0.762	1.79975e-235	3	HMGA1	CD8
1.48524e-239	-1.29023	0.094	0.563	2.11899e-235	3	TFDP1	CD8
1.57559e-239	-1.43657	0.079	0.517	2.24789e-235	3	NCAPD2	CD8
1.46196e-237	-1.28622	0.365	0.886	2.08578e-233	3	PSMA4	CD8
4.31699e-237	-1.37398	0.089	0.543	6.15905e-233	3	CBX5	CD8
1.32397e-234	-1.17413	0.485	0.946	1.8889e-230	3	IDH2	CD8
3.57722e-234	-1.20832	0.173	0.718	5.10361e-230	3	GIMAP5	CD8
5.77568e-233	-1.17792	0.177	0.73	8.24016e-229	3	HNRNPLL	CD8
1.5076e-232	-1.35841	0.448	0.916	2.15089e-228	3	HN1	CD8
1.02969e-228	-1.82002	0.779	0.962	1.46906e-224	3	HMGN2	CD8
4.55417e-228	-1.07334	0.886	0.996	6.49743e-224	3	VIM	CD8
1.99776e-225	-1.1724	0.151	0.668	2.8502e-221	3	SNAP47	CD8
2.50325e-225	-1.19798	0.405	0.952	3.57139e-221	3	SIT1	CD8
7.05016e-225	-2.44254	0.474	0.869	1.00585e-220	3	HMGB2	CD8
1.6591e-224	-1.12037	0.145	0.663	2.36703e-220	3	DNPH1	CD8
2.88706e-224	-1.20199	0.111	0.581	4.11897e-220	3	HBS1L	CD8
1.71038e-222	-1.20687	0.081	0.508	2.44019e-218	3	CDKN2A	CD8
1.57595e-221	3.78082	0.532	0.067	2.2484e-217	3	HOPX	CD8
7.59754e-220	-2.04048	0.111	0.525	1.08394e-215	3	PCNA	CD8
1.26859e-218	-1.18673	0.148	0.657	1.8099e-214	3	BAK1	CD8
2.4502e-216	-1.37331	0.156	0.644	3.4957e-212	3	SMC1A	CD8
4.95204e-216	-1.294	0.297	0.819	7.06507e-212	3	H2AFY	CD8
8.68941e-216	-1.91082	0.614	0.944	1.23972e-211	3	H2AFZ	CD8
2.00039e-215	-1.22973	0.163	0.67	2.85396e-211	3	SPTBN1	CD8
1.15247e-214	-1.06913	0.124	0.606	1.64423e-210	3	RPL26L1	CD8
4.59066e-214	-1.41809	0.268	0.759	6.54949e-210	3	RPA3	CD8
1.17808e-213	-1.34421	0.319	0.841	1.68076e-209	3	SFPQ	CD8
1.1248e-212	-1.19369	0.389	0.892	1.60475e-208	3	PSMB2	CD8
6.05798e-212	1.87816	0.776	0.589	8.64292e-208	3	GZMM	CD8
2.90601e-211	-1.25616	0.567	0.936	4.146e-207	3	PKM	CD8
2.31428e-207	-1.26556	0.604	0.942	3.30179e-203	3	MT2A	CD8
1.41738e-206	-1.09536	0.401	0.913	2.02217e-202	3	CLTA	CD8
8.23674e-205	-1.20229	0.237	0.777	1.17514e-200	3	HPRT1	CD8
2.83712e-204	-1.05378	0.563	0.981	4.04772e-200	3	DENND2D	CD8
1.891e-202	-1.25266	0.331	0.852	2.6979e-198	3	S1PR4	CD8
8.36351e-201	-1.16327	0.098	0.517	1.19322e-196	3	LINC01550	CD8
2.84573e-199	-1.11969	0.625	0.944	4.06e-195	3	ANP32B	CD8
5.99925e-197	-1.06088	0.098	0.516	8.55913e-193	3	RTP4	CD8
1.90802e-196	-1.05372	0.128	0.591	2.72217e-192	3	GLRX5	CD8
3.17139e-196	-1.14337	0.567	0.931	4.52462e-192	3	SNRPG	CD8
3.46645e-196	-1.17189	0.152	0.625	4.94559e-192	3	GGCT	CD8
4.1759e-195	-1.09825	0.217	0.745	5.95776e-191	3	DNM2	CD8
1.14634e-194	-1.09025	0.179	0.687	1.63549e-190	3	SNF8	CD8
2.34354e-194	-1.05436	0.159	0.648	3.34352e-190	3	SHMT2	CD8
1.64254e-192	-1.58136	0.135	0.552	2.34341e-188	3	MCM3	CD8
2.15386e-192	-1.01646	0.218	0.763	3.07291e-188	3	HSBP1	CD8
3.50142e-191	-1.1383	0.23	0.747	4.99548e-187	3	TXNL4A	CD8
2.80124e-190	1.11758	0.941	0.961	3.99653e-186	3	DDX5	CD8
3.84036e-190	-1.07731	0.329	0.869	5.47904e-186	3	C11orf98	CD8
4.01336e-190	-1.0261	0.12	0.56	5.72586e-186	3	EXOSC9	CD8
2.10502e-189	-1.07594	0.225	0.753	3.00323e-185	3	ETFB	CD8
5.73437e-189	-1.4905	0.271	0.748	8.18123e-185	3	HSPD1	CD8
2.95067e-188	-1.24295	0.279	0.795	4.20972e-184	3	PTMS	CD8
3.20931e-188	-1.11877	0.155	0.616	4.57872e-184	3	FASLG	CD8
4.69025e-188	-1.46913	0.211	0.663	6.69159e-184	3	NASP	CD8
2.30508e-184	-1.00834	0.521	0.915	3.28866e-180	3	PSMA2	CD8
4.46793e-184	-1.14294	0.248	0.736	6.37439e-180	3	YWHAH	CD8
2.39193e-183	-1.09388	0.268	0.791	3.41256e-179	3	RNASEH2B	CD8
9.00087e-182	-1.0728	0.228	0.743	1.28415e-177	3	CCDC167	CD8
3.07397e-181	-1.12547	0.357	0.859	4.38563e-177	3	LBR	CD8
6.21677e-181	-1.02	0.114	0.532	8.86947e-177	3	ACAT2	CD8
7.08164e-181	-1.06578	0.396	0.875	1.01034e-176	3	TALDO1	CD8
3.68861e-178	-1.03407	0.213	0.721	5.26254e-174	3	ADSL	CD8
4.03396e-178	-1.0084	0.473	0.914	5.75525e-174	3	NAP1L1	CD8
2.75673e-177	-1.05748	0.265	0.786	3.93303e-173	3	NUDT21	CD8
5.2947e-177	-1.07409	0.333	0.834	7.55395e-173	3	MRPL23	CD8
3.071e-176	-1.03405	0.198	0.689	4.38139e-172	3	RAD23B	CD8
5.17446e-175	-1.33385	0.193	0.639	7.38241e-171	3	TMPO	CD8
7.40584e-174	-1.04182	0.45	0.9	1.05659e-169	3	CDK2AP2	CD8
2.92947e-173	-1.13584	0.36	0.83	4.17948e-169	3	SNRPD1	CD8
1.76661e-172	-1.05171	0.38	0.856	2.52042e-168	3	CBX3	CD8
2.41734e-171	-1.06643	0.162	0.61	3.44881e-167	3	UQCC2	CD8
2.67168e-171	-1.02549	0.373	0.866	3.81168e-167	3	MZT2B	CD8
2.702e-169	-1.07275	0.55	0.91	3.85495e-165	3	ANXA2	CD8
4.5927e-168	-1.02374	0.169	0.623	6.5524e-164	3	THOC3	CD8
1.03034e-167	-1.01062	0.366	0.868	1.46998e-163	3	DECR1	CD8
1.70125e-167	-1.01583	0.31	0.819	2.42717e-163	3	TKT	CD8
7.93301e-167	-1.39245	0.246	0.672	1.1318e-162	3	ANP32E	CD8
5.77079e-166	-1.06962	0.278	0.76	8.23319e-162	3	HNRNPD	CD8
2.1446e-165	-1.04424	0.315	0.806	3.05969e-161	3	PPA1	CD8
1.22984e-163	-1.07503	0.536	0.903	1.75461e-159	3	TXN	CD8
6.82279e-162	-1.14971	0.703	0.951	9.73407e-158	3	RAN	CD8
9.03564e-162	-1.14743	0.536	0.897	1.28912e-157	3	DEK	CD8
1.1227e-161	1.48758	0.787	0.549	1.60175e-157	3	ANXA1	CD8
1.92411e-161	-1.01641	0.204	0.669	2.74513e-157	3	SMC3	CD8
1.16599e-158	-1.27604	0.135	0.521	1.66351e-154	3	IMPDH2	CD8
1.14736e-156	-1.02404	0.145	0.556	1.63694e-152	3	TIMM10	CD8
3.08952e-156	1.61694	0.798	0.778	4.40781e-152	3	GZMH	CD8
1.14735e-155	-1.00143	0.15	0.567	1.63693e-151	3	SAE1	CD8
2.73118e-152	-1.03049	0.487	0.892	3.89657e-148	3	PRDX1	CD8
9.11989e-152	-1.0428	0.189	0.621	1.30113e-147	3	SSRP1	CD8
3.88355e-151	-1.05936	0.325	0.785	5.54066e-147	3	CACYBP	CD8
5.21323e-147	-1.38829	0.155	0.535	7.43771e-143	3	TUBA1C	CD8
9.98756e-145	-1.18255	0.136	0.503	1.42493e-140	3	BCL3	CD8
1.45324e-143	-1.9871	0.54	0.874	2.07333e-139	3	TUBB	CD8
4.5927e-143	-2.52976	0.515	0.896	6.5524e-139	3	HIST1H4C	CD8
1.57458e-140	1.67931	0.627	0.27	2.24645e-136	3	RPS4Y1	CD8
2.95938e-139	-1.07292	0.297	0.716	4.22215e-135	3	LSM4	CD8
7.09014e-123	-1.15975	0.2	0.565	1.01155e-118	3	HNRNPAB	CD8
7.65116e-119	-1.39757	0.425	0.762	1.09159e-114	3	DUT	CD8
1.6946e-118	-1.07676	0.609	0.906	2.41768e-114	3	LDHA	CD8
1.4117e-112	1.01551	0.83	0.905	2.01407e-108	3	CIRBP	CD8
4.07685e-110	2.56177	0.551	0.363	5.81644e-106	3	CXCR4	CD8
1.6478e-107	2.34254	0.648	0.571	2.35091e-103	3	FGFBP2	CD8
1.13571e-106	-2.9719	0.461	0.716	1.62031e-102	3	TUBA1B	CD8
1.11975e-104	-1.00763	0.306	0.67	1.59755e-100	3	RANBP1	CD8
6.72039e-102	-1.54492	0.27	0.604	9.58798e-98	3	TUBB4B	CD8
3.41389e-101	2.19656	0.685	0.69	4.87059e-97	3	JUNB	CD8
5.01314e-94	1.30528	0.71	0.703	7.15225e-90	3	KLF6	CD8
1.53042e-84	1.34695	0.633	0.481	2.18345e-80	3	KLRG1	CD8
2.89577e-74	1.21357	0.666	0.694	4.1314e-70	3	MBP	CD8
4.58549e-66	1.2214	0.535	0.319	6.54212e-62	3	GNLY	CD8
3.20029e-59	1.38209	0.688	0.769	4.56585e-55	3	ZFP36	CD8
2.93466e-54	1.01026	0.672	0.773	4.18689e-50	3	EIF4A2	CD8
1.81472e-30	1.01777	0.589	0.725	2.58906e-26	3	APMAP	CD8
1.1005e-28	1.10456	0.529	0.572	1.57009e-24	3	SYTL1	CD8
2.25179e-27	1.3984	0.511	0.592	3.21264e-23	3	EFHD2	CD8
9.23227e-27	1.35269	0.479	0.507	1.31717e-22	3	RASSF1	CD8
1.61228e-24	1.27033	0.499	0.536	2.30023e-20	3	PRDM1	CD8
7.53174e-15	1.17808	0.538	0.67	1.07455e-10	3	ITGB1	CD8
2.73826e-09	1.042	0.43	0.506	3.90668e-05	3	PARP8	CD8

## Sheet: Supplementary Table 7
Supplementary Table 7. Sample information for flow cytometry cohort
Number	Sample	Age	Gender	Group
L9288	BMMC	61	Male	B-ALL
L9290	PBMC	61	Male	B-ALL
L9335	BMMC	45	Male	B-ALL
L9336	PBMC	45	Male	B-ALL
HB_BM	BMMC	35	Male	B-ALL
HB_PB	PBMC	35	Male	B-ALL
HI1	PBMC	58	Male	HI
HI2	PBMC	43	Male	HI
HI3	PBMC	45	Male	HI
PBMC: Peripheral blood mononuclear cell; BMMC: Bone marrow mononuclear cell
